# Supplementary material for: The CodY regulator is essential for virulence in Streptococcus suis serotype 2
Source: Sci Rep. 2016 Feb 17;6:21241. doi: 10.1038/srep21241 (PMC4756307; doi:10.1038/srep21241)
Supplement: Supplementary Information [file srep21241-s1.xls]

## Sheet: Sheet1
ProbeName	CodY_1_NS	CodY_1_flags	WT_NS	WT_flags	foldchange	Sequence	description	locus_tag
CUST_6_PI403427771	11.1458	P	10.3657	P	1.71727	GAACAAGGCCGTGAAGATGCCTTTGTGGATCCAATCGCTGATATTGATACCATTAACCTA	>gi|146317668|ref|YP_001197380.1| translation-associated GTPase [Streptococcus suis 05ZYH33]	SSU05_0006
CUST_13_PI403427771	8.76813	P	9.78113	P	0.495515	TTGACACAGGATTTATCCGTTACAGATGTGATGAGTTTTCAACAACAGACACCTGCGGTA	>gi|146317675|ref|YP_001197387.1| ATPase [Streptococcus suis 05ZYH33]	SSU05_0013
CUST_14_PI403427771	9.27643	P	9.88973	P	0.653697	CTACCATGGCGGAACGGAGAGTTGTGGTACCGTTAAGATTATCAAGGATTTGGACAATAG	>gi|146317676|ref|YP_001197388.1| hypoxanthine-guanine phosphoribosyltransferase [Streptococcus suis 05ZYH33]	SSU05_0014
CUST_15_PI403427771	11.7742	P	12.9036	P	0.457092	TACGATTGTCGGCCTTGTCTTGTCAAATGCACGTGAAGTTCACAAAGTAACAATTGTTCC	>gi|146317677|ref|YP_001197389.1| ATP-dependent Zn protease [Streptococcus suis 05ZYH33]	SSU05_0015
CUST_17_PI403427771	7.61307	P	6.99098	P	1.5391	TCGCTTCGTAGCAGTTTAGGTGTGGTATCTGATTTTCCTGAAAAACAACTTATTCCGGGA	>gi|146317679|ref|YP_001197391.1| putative cell shape-determining protein MreC [Streptococcus suis 05ZYH33]	SSU05_0019
CUST_21_PI403427771	12.3224	P	13.0358	P	0.609869	GTAAGCGAATGTTTTTCGTGAAACATGCCTCTAAATCCAAGCTGGTAGCTTCTATCCAGC	>gi|146317683|ref|YP_001197395.1| DNA repair protein RecO [Streptococcus suis 05ZYH33]	SSU05_0023
CUST_24_PI403427771	6.52139	P	5.45284	P	2.09733	GGTAAGAAAGAACAGATTGTGGGCAAGGGCCGGCTCAATAATCTGATTTCATCTTTGATT	>gi|146317686|ref|YP_001197398.1| phosphoribosylaminoimidazole-succinocarboxamide synthase [Streptococcus suis 05ZYH33]	SSU05_0026
CUST_25_PI403427771	7.65429	P	7.0573	P	1.51255	CCAGGCAAGAAAGACCAAGGACTCTTTGTTTCAGCGGTTCGCTATTTTACAGGAAAATAA	>gi|146317687|ref|YP_001197399.1| phosphoribosylformylglycinamidine synthase domain-containing protein [Streptococcus suis 05ZYH33]	SSU05_0027
CUST_26_PI403427771	7.69756	P	7.09907	P	1.51414	AACTCAAGTACCCGTGTTTCTATGGTATTGATATTCAGACCCGTCGGGAGCTGATTTCAG	>gi|146317688|ref|YP_001197400.1| amidophosphoribosyltransferase [Streptococcus suis 05ZYH33]	SSU05_0028
CUST_39_PI403427771	4.76547	P	4.09028	P	1.59681	GTGATGTATGCCTCTTATGTCCTTCTAACAGTGCTGACAAGTGCGATTGCTTATTTTGGC	>gi|146317701|ref|YP_001197413.1| amino acid transporter [Streptococcus suis 05ZYH33]	SSU05_0041
CUST_40_PI403427771	1.54991	A	3.30765	A	0.29571	TTTTCTGTGTTAGCTACTCGTTTTGGCTTGCAGTATGCTATCGGAGGACATTGGATCTAC	>gi|146317703|ref|YP_001197414.1| metal-dependent membrane protease [Streptococcus suis 05ZYH33]	SSU05_0042
CUST_45_PI403427771	3.36822	A	4.10559	P	0.599832	TTGCTAGATCAAACCTATTTGAGCAATCTATTAACACGGCCAGAATTGCTGGCAGGTTTC	>gi|146317707|ref|YP_001197419.1| ABC-type multidrug transport system, ATPase and permease component [Streptococcus suis 05ZYH33]	SSU05_0047
CUST_46_PI403427771	4.0604	A	4.714	P	0.63569	AAGAGCCTTACTGCTAGAACATCCGATTTATTTGCTAGATGAGGCGACAGCAAGTTTAGA	>gi|146317708|ref|YP_001197420.1| ABC-type multidrug transport system, ATPase and permease component [Streptococcus suis 05ZYH33]	SSU05_0048
CUST_53_PI403427771	4.55119	A	3.75946	A	1.73115	ACCTAATCACACATCCTTTGACTTTTTACCAAACTCTAGCCGAAAAAGGGATCCACTCCA	>gi|146317715|ref|YP_001197427.1| transposase [Streptococcus suis 05ZYH33]	SSU05_0055
CUST_54_PI403427771	6.3438	P	7.25876	P	0.530358	GCCCTTCGGCGCAAGGACTTTCAAGAAATGCTTGAATTATTAGAAGAAAAATTGCCACAT	>gi|146317716|ref|YP_001197428.1| folylpolyglutamate synthase [Streptococcus suis 05ZYH33]	SSU05_0056
CUST_55_PI403427771	4.6788	A	6.4623	P	0.290478	AACGCCATACTTTTCGCCAATTAGAACAGTTTGCAAAAATTTCCAGAACTCCCGATAGGA	>gi|146317717|ref|YP_001197429.1| hypothetical protein SSU05_0057 [Streptococcus suis 05ZYH33]	SSU05_0057
CUST_66_PI403427771	12.6112	P	11.7504	P	1.81605	CTACTCATACATTGAGAATGAGAATGGCACAGAAGGCGATTTGCAACCTATCCCAGAAGA	>gi|146317728|ref|YP_001197440.1| hypothetical protein SSU05_0068 [Streptococcus suis 05ZYH33]	SSU05_0068
CUST_68_PI403427771	11.5637	P	10.504	P	2.08446	GCAGTTCGAAATGCGTACACACAAACGTTTGATCGACATCATCAACCCAACTCAAAAAAC	>gi|146317730|ref|YP_001197442.1| ribosomal protein S10 [Streptococcus suis 05ZYH33]	SSU05_0070
CUST_69_PI403427771	12.5241	P	11.6346	P	1.85261	TAAAGCTAACACAGCTCCTAAGCGCTTCATTCGTGAATTCAAAAACATTGAAGGCTTGGA	>gi|146317731|ref|YP_001197443.1| 50S ribosomal protein L3 [Streptococcus suis 05ZYH33]	SSU05_0071
CUST_70_PI403427771	12.9654	P	12.2574	P	1.6336	ACTTGAATTCACAGCTCCAAAAACTGCTGAATTTGCAAAAGTACTTGCAGCATTGAGCAT	>gi|146317732|ref|YP_001197444.1| 50S ribosomal protein L4 [Streptococcus suis 05ZYH33]	SSU05_0072
CUST_86_PI403427771	13.9144	P	14.7666	P	0.553947	AACCCAGCTATCCTTGGTATGGTGAACGCTATCTCTCACTTGGTAACTGTAGAAGAAGTT	>gi|146317748|ref|YP_001197460.1| 50S ribosomal protein L30 [Streptococcus suis 05ZYH33]	SSU05_0088
CUST_87_PI403427771	13.6225	P	14.3294	P	0.612636	CGCTAAAGAGTACGCAATCGTTAACCTTGATCAATTGAACGCTTTTGAAGATGGTGCAGA	>gi|146317749|ref|YP_001197461.1| ribosomal protein L15 [Streptococcus suis 05ZYH33]	SSU05_0089
CUST_89_PI403427771	8.1864	P	7.56399	P	1.53944	TAAAGGGACACAAGCGGCCAAGATTGTTGAGAAATTCAATGTTGCTCATATCTCAACAGG	>gi|146317751|ref|YP_001197463.1| adenylate kinase [Streptococcus suis 05ZYH33]	SSU05_0091
CUST_90_PI403427771	12.4994	P	11.5085	P	1.98737	CCAAATGCTATGTTTACTGTTGAGTTGGAGAATGGACACCAAGTCCTTGCAACTGTTTCA	>gi|146317752|ref|YP_001197464.1| translation initiation factor IF-1 [Streptococcus suis 05ZYH33]	SSU05_0092
CUST_91_PI403427771	13.6488	P	12.7239	P	1.89851	GTTGATGCAATCAAAGTTGAAGGTGACCTCCGTCGTGAAGTTAACTTGAACATCAAACGT	>gi|146317753|ref|YP_001197465.1| 30S ribosomal protein S13 [Streptococcus suis 05ZYH33]	SSU05_0093
CUST_92_PI403427771	13.188	P	12.282	P	1.87381	CTGCTAAATCTGCACAAGAACACGGTCTTAAAACAGTTGAAGTTACCGTTAAAGGCCCAG	>gi|146317754|ref|YP_001197466.1| 30S ribosomal protein S11 [Streptococcus suis 05ZYH33]	SSU05_0094
CUST_93_PI403427771	13.3435	P	12.6922	P	1.57058	GCGCAATCTTGGTCGCAAGAGTCTTGAAGAAGTTAAAGTTAAATTGGCTGATCTTGGTCT	>gi|146317755|ref|YP_001197467.1| DNA-directed RNA polymerase subunit alpha [Streptococcus suis 05ZYH33]	SSU05_0095
CUST_94_PI403427771	11.5811	P	10.6663	P	1.8854	CAACGTAAAGCAATGTTGCGCGATTTGACAACTGACCTTTTGATCAACGAATCAATCGTT	>gi|146317756|ref|YP_001197468.1| ribosomal protein L17 [Streptococcus suis 05ZYH33]	SSU05_0096
CUST_95_PI403427771	10.6887	P	9.7065	P	1.97552	ACAGCACTTCAAAAATTGTTCTCTGAAATTGCACCTCGTTATGCAGAACGTAATGGTGGA	>gi|146317757|ref|YP_001197469.1| ribosomal protein L17 [Streptococcus suis 05ZYH33]	SSU05_0097
CUST_96_PI403427771	4.47437	A	5.071	P	0.661301	AATCAAGGGGAAGATTATCTAGTCGTAAAAGAACGTCTTGGACACGCCTCTATCACGACT	>gi|146317758|ref|YP_001197470.1| hypothetical protein SSU05_0100 [Streptococcus suis 05ZYH33]	SSU05_0100
CUST_97_PI403427771	5.26652	A	4.58908	P	1.59929	CAGGGGAAAGAGCTTCTAATAGCAAGAGGGTTTAGGGTTTATCAAAATAAGCGTGTCGGA	>gi|146317759|ref|YP_001197471.1| hypothetical protein SSU05_0101 [Streptococcus suis 05ZYH33]	SSU05_0101
CUST_101_PI403427771	1.43364	A	2.79102	A	0.390289	TGGGAGAAACCCAAGTGTTTATCAATAACATTCCTAAAAATAAATCCATTCCGACTCTGC	>gi|146317763|ref|YP_001197475.1| hypothetical protein SSU05_0105 [Streptococcus suis 05ZYH33]	SSU05_0105
CUST_104_PI403427771	8.79355	P	7.37367	P	2.67563	TGTGCCTTCTTTGGAACAAATAAGGTATACTGATGATGTTTCATTGATCACTCCTCGAGT	>gi|146317766|ref|YP_001197478.1| hypothetical protein SSU05_0108 [Streptococcus suis 05ZYH33]	SSU05_0108
CUST_113_PI403427771	10.4557	P	9.73906	P	1.64337	GAAGATGTACAAAATGGTGCCATTTATGTCAATGGTGAGCGTGTGCAAGACTTGGACTAT	>gi|146317775|ref|YP_001197487.1| tyrosyl-tRNA synthetase [Streptococcus suis 05ZYH33]	SSU05_0117
CUST_114_PI403427771	11.2254	P	10.4778	P	1.67898	AATATCAAAAACCTATCCGCCAAAAGAACTCAAACAAGGCCTCAGCAACGTTCCAAACTA	>gi|146317776|ref|YP_001197488.1| tyrosyl-tRNA synthetase [Streptococcus suis 05ZYH33]	SSU05_0118
CUST_115_PI403427771	12.0208	P	11.1039	P	1.88803	CTGAAATGGTCAACAACTACGACTGGTTCTCAGACATCAGCTTTATCGACTTCCTTCGTG	>gi|146317777|ref|YP_001197489.1| tyrosyl-tRNA synthetase [Streptococcus suis 05ZYH33]	SSU05_0119
CUST_117_PI403427771	10.3863	P	13.087	P	0.153825	ATTCCAAAACCAGGTGTTCCAGAATCATTCCGCGTTCTTGTCAAAGAATTGCAATCACTT	>gi|146317779|ref|YP_001197491.1| DNA-directed RNA polymerase subunit beta [Streptococcus suis 05ZYH33]	SSU05_0121
CUST_118_PI403427771	10.1601	P	12.4879	P	0.199192	GGGGAAGCGGTTATCACTGAGGTTAAAGGTGAAGTTATCGCTATTGAAGAAGATGCTTCT	>gi|146317780|ref|YP_001197492.1| DNA-directed RNA polymerase subunit beta' [Streptococcus suis 05ZYH33]	SSU05_0122
CUST_119_PI403427771	12.1686	P	11.1319	P	2.05149	GAATGCGATGAATATTTGCAGCGGTATCATTCGCTGATGTTGGTAGAAGCGAGAGAAAAT	>gi|146317781|ref|YP_001197493.1| hypothetical protein SSU05_0123 [Streptococcus suis 05ZYH33]	SSU05_0123
CUST_120_PI403427771	2.80961	A	4.57675	P	0.293791	TTTACCATTCGGATTGGCGAGCATGTTGAACTTGATGCGGAAGCATTTACTATCAGATTC	>gi|146317782|ref|YP_001197494.1| hypothetical protein SSU05_0124 [Streptococcus suis 05ZYH33]	SSU05_0124
CUST_124_PI403427771	5.66036	P	5.06374	P	1.51217	GAAGCAACGGTGGCAGATTTGCAGGCGAAAGGTTATATTACTGAAAAACAAGCAAAACAG	>gi|146317786|ref|YP_001197498.1| competence protein ComGC [Streptococcus suis 05ZYH33]	SSU05_0128
CUST_125_PI403427771	6.26655	P	5.64002	P	1.54385	TTACAAATGGTTATCAGGCTGTAGAGGTGCCCAGAAACGTAGAGGTCTTAGAGGAGAAAA	>gi|146317787|ref|YP_001197499.1| Type II secretory pathway, pseudopilin PulG [Streptococcus suis 05ZYH33]	SSU05_0129
CUST_133_PI403427771	11.8711	P	13.0612	P	0.438289	GAAAGTATCGCCGTCCTGACACAACTCTTGGAAGAAAAGTATGCTGACAGGGATATTGAA	>gi|146317795|ref|YP_001197507.1| putative folylpolyglutamate synthetase [Streptococcus suis 05ZYH33]	SSU05_0137
CUST_135_PI403427771	11.3049	P	10.5017	P	1.74487	CAGGTGTGCTCACCGCTAGTGCTCAATTTTACCGTAAAATCCAAGAAGACCGTAAAAAAG	>gi|146317797|ref|YP_001197509.1| hypothetical protein SSU05_0139 [Streptococcus suis 05ZYH33]	SSU05_0139
CUST_136_PI403427771	12.2961	P	11.5811	P	1.6414	GATGGCAAGCCAACTGTTTTTCTATTTGTGACGACTTGGTGTGGAGATTGCCACTATATT	>gi|146317798|ref|YP_001197510.1| Thiol-disulfide isomerase and thioredoxin [Streptococcus suis 05ZYH33]	SSU05_0140
CUST_138_PI403427771	12.3765	P	11.686	P	1.61394	ACCTTGAATGCTGAATTGGCTAAGGAAGGTTTTACTGAAAGCTTGGTTAACGACAATGCT	>gi|146317800|ref|YP_001197512.1| EMAP domain-containing protein [Streptococcus suis 05ZYH33]	SSU05_0142
CUST_143_PI403427771	8.4871	P	7.48815	P	1.99854	GAAACCATTGGGCGATCGTATCGCCGTAAAAATTGAAGAAAAAGAACAAACAGTTGGTGG	>gi|146317805|ref|YP_001197517.1| co-chaperonin GroES [Streptococcus suis 05ZYH33]	SSU05_0147
CUST_144_PI403427771	12.5873	P	11.6702	P	1.88827	ATGTTGTCTTGGAAAAAGCTTACGGTTCACCACTCATTACAAACGACGGTGTAACCATTG	>gi|146317806|ref|YP_001197518.1| putative chaperonin GroEL [Streptococcus suis 05ZYH33]	SSU05_0148
CUST_145_PI403427771	12.2783	P	11.6028	P	1.59717	CTTGGAAGAACCAGTTCGTCAGATTGCCTATAACGCAGGCTATGAAGGTTCAGTTATCAT	>gi|146317807|ref|YP_001197519.1| GroEL [Streptococcus suis 05ZYH33]	SSU05_0149
CUST_146_PI403427771	12.282	P	11.5113	P	1.70609	TTGCAACTCGTGTCGGAACAATGACACCTAAAAAACCTAACTCAGCCCTTCGTAAATTTG	>gi|146317808|ref|YP_001197520.1| 30S ribosomal protein S12 [Streptococcus suis 05ZYH33]	SSU05_0150
CUST_147_PI403427771	11.5387	P	10.7694	P	1.70452	CTCAAAATTGGTAACTCGCTTGATTAACCGTGTTATGTTGGACGGTAAACGTGGTACTGC	>gi|146317809|ref|YP_001197521.1| 30S ribosomal protein S7 [Streptococcus suis 05ZYH33]	SSU05_0151
CUST_151_PI403427771	15.9815	P	15.0766	P	1.87239	GAAACATCGACTGGGCTACTGATGGCGTAGATATCGTTTTGGAAGCTACAGGTTTCTTTG	>gi|146317813|ref|YP_001197525.1| glyceraldehyde-3-phosphate dehydrogenase [Streptococcus suis 05ZYH33]	SSU05_0155
CUST_152_PI403427771	5.44306	A	4.16142	P	2.43115	TGGCAACTTTAGAATTTGAAAAATCTGATTACGAGGCGATAGTTTTTAGATTTCATAACA	>gi|146317814|ref|YP_001197526.1| hypothetical protein SSU05_0156 [Streptococcus suis 05ZYH33]	SSU05_0156
CUST_153_PI403427771	12.7033	P	11.5778	P	2.18177	TCAATGGAACTCCTCGAAGGTAAAGTGCTTCCAGGACTTGCAGCTTTGACTGAAAAATAG	>gi|146317815|ref|YP_001197527.1| phosphoglycerate kinase [Streptococcus suis 05ZYH33]	SSU05_0157
CUST_158_PI403427771	11.9848	P	10.9405	P	2.0623	TTCTATCAAGAATCAAAAATTAGCCCACGTCGCGAGCAGACACGTGCTCTTTATCTAGAC	>gi|146317820|ref|YP_001197532.1| hypothetical protein SSU05_0162 [Streptococcus suis 05ZYH33]	SSU05_0162
CUST_159_PI403427771	3.84638	A	4.88603	P	0.486445	CCGAATTTCTGAAAATCATGACACTTTTCCATTTTCCTACCAAACCCTTTTACCATCAGC	>gi|146317821|ref|YP_001197533.1| hypothetical protein SSU05_0163 [Streptococcus suis 05ZYH33]	SSU05_0163
CUST_167_PI403427771	8.17352	P	9.20906	P	0.487833	CTTCTTTAAGGTCATGTTGCCATTGGCCAAGTCTGGCTTGATTGCCTTAGCGATTTTTAC	>gi|146317829|ref|YP_001197541.1| ABC-type sugar transport system, permease component [Streptococcus suis 05ZYH33]	SSU05_0171
CUST_168_PI403427771	10.8753	P	11.9948	P	0.460227	TATTATCGTCGGTTGACAACGGCTAATCTCTCCTATCAACGCTTGTATTTGCAGGGATTG	>gi|146317830|ref|YP_001197542.1| Alpha-galactosidase [Streptococcus suis 05ZYH33]	SSU05_0172
CUST_169_PI403427771	2.25821	A	5.73425	P	0.0898683	ATCCCTATTCCTAGGCCCAGCTATCGGCTGGGTCTATTTTATGCAGAAAGTACATCAATA	>gi|146317831|ref|YP_001197543.1| hypothetical protein SSU05_0173 [Streptococcus suis 05ZYH33]	SSU05_0173
CUST_171_PI403427771	9.14284	P	9.74507	P	0.658734	TCTCTCCCTCCAAAGTTGGTGAAATTCCTCAGCTTTTTGCCAATCACTATCATTTTTGCA	>gi|146317833|ref|YP_001197545.1| hypothetical protein SSU05_0175 [Streptococcus suis 05ZYH33]	SSU05_0175
CUST_172_PI403427771	8.95032	P	9.58941	P	0.64212	TCTCAAGGCAGACAAGAAGTCCCTCTTGGCAGGTTTTCCGACCTTTATCTTGTATTTTAT	>gi|146317834|ref|YP_001197546.1| hypothetical protein SSU05_0176 [Streptococcus suis 05ZYH33]	SSU05_0176
CUST_176_PI403427771	8.24202	P	9.70213	P	0.363467	ATAAATTTCTTAGCGGTGCTCTCTACTGGGTGGCCTATCTCAACACCCGAATCAATGTAG	>gi|146317838|ref|YP_001197550.1| hypothetical protein SSU05_0180 [Streptococcus suis 05ZYH33]	SSU05_0180
CUST_184_PI403427771	7.27367	P	6.44055	P	1.78153	CGAGATTTAGGTGTATCAGATGTTCATGTGGAGCATTATGATCTAGGTGGTGCCAATCCG	>gi|146317846|ref|YP_001197558.1| phosphotransferase system, galactitol-specific IIB component [Streptococcus suis 05ZYH33]	SSU05_0188
CUST_186_PI403427771	2.61923	A	4.65371	P	0.244097	TGCTTTCACAATCTTCCATCCTTGATGAAGGCTTGCAATTCTTGCTAGAATATGGGACAC	>gi|146317848|ref|YP_001197560.1| hypothetical protein SSU05_0192 [Streptococcus suis 05ZYH33]	SSU05_0192
CUST_190_PI403427771	12.081	P	13.1838	P	0.465619	AGCTCTCCCTATCAAAGAAGAAATCAGATATGATGCAAGCCTACCGCTTGGCAAATCATA	>gi|146317852|ref|YP_001197564.1| hypothetical protein SSU05_0196 [Streptococcus suis 05ZYH33]	SSU05_0196
CUST_194_PI403427771	16.3432	P	15.4078	P	1.91241	GGATTTATCTACGACTACGAAGTAACTGGTGACTTCCCACGCTATGGTGAAGACGATGAC	>gi|146317856|ref|YP_001197568.1| pyruvate-formate lyase [Streptococcus suis 05ZYH33]	SSU05_0200
CUST_197_PI403427771	8.328	P	7.60294	P	1.65297	TATTATTGCAGCGAATGTTCAAGCAGGTCAAACTATTGCAAAGGAAGCAGTAGAACGTGG	>gi|146317859|ref|YP_001197571.1| putative NADH-flavin reductase [Streptococcus suis 05ZYH33]	SSU05_0203
CUST_198_PI403427771	11.4261	P	10.2118	P	2.32032	TGAAAGCTATATTAGTTATGCCGACTATGCTGTGGCTTTGGTTGACATTGCGGAAAAAGG	>gi|146317860|ref|YP_001197572.1| putative NADH-flavin reductase [Streptococcus suis 05ZYH33]	SSU05_0204
CUST_203_PI403427771	10.448	P	9.73048	P	1.64436	ATCAAGCTAGGCGATGCAAATGCAGATAGAACTGAGGTTCATCAAATCATGTCAACAACG	>gi|146317865|ref|YP_001197577.1| hypothetical protein SSU05_0209 [Streptococcus suis 05ZYH33]	SSU05_0209
CUST_205_PI403427771	6.11473	P	5.352	P	1.69669	ACCTGGTAGCTGAAAAAAAAGTTATGGAAACTGGCGATGAGGTCCGAGATTATATGGGAT	>gi|146317867|ref|YP_001197579.1| transcriptional regulator/sugar kinase [Streptococcus suis 05ZYH33]	SSU05_0211
CUST_206_PI403427771	7.39297	P	8.74445	P	0.391889	TTTTGGGATTAATTGTAGGTAAACCACTTGGTCTTATTGCAGGAAGTCTCGGTGGAATGG	>gi|146317868|ref|YP_001197580.1| phosphotransferase system cellobiose-specific component IIC [Streptococcus suis 05ZYH33]	SSU05_0212
CUST_207_PI403427771	7.81595	P	9.0053	P	0.438498	TTGCTAAAAATAACGGAATTCAACGTGATGCTTGGCGACAATTAGGTTATCACCGGGAAT	>gi|146317869|ref|YP_001197581.1| hypothetical protein SSU05_0213 [Streptococcus suis 05ZYH33]	SSU05_0213
CUST_208_PI403427771	7.90312	P	8.95368	P	0.482782	AGTGTTGACGCGATTGCACGTGTTTATCCTGCAATAGAAGGGGTTACTTATGATACTGAT	>gi|146317870|ref|YP_001197582.1| ABC-type xylose transport system, periplasmic component [Streptococcus suis 05ZYH33]	SSU05_0214
CUST_209_PI403427771	6.7901	P	7.99476	P	0.433871	ATGTTTGTCGAGAGAAGAAAAGGGAATTATTCCACTTTCTGAAATCACGGATGCGGTTGC	>gi|146317871|ref|YP_001197583.1| hypothetical protein SSU05_0215 [Streptococcus suis 05ZYH33]	SSU05_0215
CUST_210_PI403427771	7.99965	P	9.1936	P	0.437103	CTCTTGCATACGTCCCTTTAGTTGTAATTTCAGCTGGGGTTGGGCTATTACCTCAAGTTA	>gi|146317872|ref|YP_001197584.1| putative ABC-transport protein, membrane component [Streptococcus suis 05ZYH33]	SSU05_0216
CUST_211_PI403427771	8.87267	P	9.93994	P	0.477221	TATAGCGAGAGCTTATGCTGTTAACCCGTCAATTCTATTAATGGATGAGCCCTTTGGAGC	>gi|146317873|ref|YP_001197585.1| ABC-type nitrate/sulfonate/bicarbonate transport system, ATPase component [Streptococcus suis 05ZYH33]	SSU05_0217
CUST_212_PI403427771	7.82137	P	8.82138	P	0.499995	TGGGAATGCTGACGAATTGATTGCTCGGTCGGATAGAGGAATTGATTCAATAGAGGATTT	>gi|146317874|ref|YP_001197586.1| ABC-type nitrate/sulfonate/bicarbonate transport system, periplasmic component [Streptococcus suis 05ZYH33]	SSU05_0218
CUST_213_PI403427771	7.95394	P	9.01609	P	0.478919	TCGACTTGCTGTTTTTCGTGATTGGCATCATGCGGTCATACGTAAAACAGTTTGTTCTAA	>gi|146317875|ref|YP_001197587.1| 6-phosphogluconolactonase/glucosamine-6-phosphate isomerase/deaminase [Streptococcus suis 05ZYH33]	SSU05_0219
CUST_216_PI403427771	12.1306	P	13.2686	P	0.454392	TCCTAGCCAGCCAGCAAGAATTACTAGCAGTCATTGCCATTGCTGATAAAGTAAAAGAGA	>gi|146317878|ref|YP_001197590.1| cation transport ATPase [Streptococcus suis 05ZYH33]	SSU05_0222
CUST_220_PI403427771	11.6668	P	11.0353	P	1.54917	CAGAAGACCATTCCTTTCTCAAGTCGCTTGGTGTCGATGATTCCAAAAAAATGACAGACC	>gi|146317882|ref|YP_001197594.1| ribonuclease HIII [Streptococcus suis 05ZYH33]	SSU05_0226
CUST_229_PI403427771	12.2574	P	13.0998	P	0.557691	ATTAAGATGACCTTGGCTAAAGATGAGTTTGAGTTAGTCAAGGCGGAAAAGGCAGAGCAG	>gi|146317891|ref|YP_001197603.1| mismatch repair ATPase [Streptococcus suis 05ZYH33]	SSU05_0235
CUST_230_PI403427771	12.336	P	13.2207	P	0.541605	TACGCACCAAGTAAGCGAACAGCTTATTTTACTAACCTAGCAGTCCACCCTGATTTTCAA	>gi|146317892|ref|YP_001197604.1| acetyltransferase [Streptococcus suis 05ZYH33]	SSU05_0236
CUST_231_PI403427771	11.8297	P	10.4754	P	2.55671	AGCAATTGGCAGATGAAGTGGACGAAGATGGATTGCGTATTTACAAGATGGATGTTGATG	>gi|146317893|ref|YP_001197605.1| Thiol-disulfide isomerase and thioredoxin [Streptococcus suis 05ZYH33]	SSU05_0237
CUST_232_PI403427771	11.1405	P	10.5471	P	1.50881	TAAAACAGCGGCTCACGAAGTTTCAAATGTTGCCATTTATTTTGACAAACCCTACGCATC	>gi|146317894|ref|YP_001197606.1| hypothetical protein SSU05_0238 [Streptococcus suis 05ZYH33]	SSU05_0238
CUST_235_PI403427771	6.52997	P	5.90958	P	1.53729	GGAACTTGGCTTTACTCAAAAGGAGCTTGCAGAGGGAATTTGTGAGCAGAGTTTGATTAG	>gi|146317897|ref|YP_001197609.1| transcriptional regulator PlcR, putative [Streptococcus suis 05ZYH33]	SSU05_0241
CUST_236_PI403427771	8.50032	P	7.88036	P	1.53683	AAAAGGAAGAGGCAGTCACAGGCAATTGATGAATTGACAGACCTAATTGAAACATTGCGA	>gi|146317898|ref|YP_001197610.1| transcriptional regulator PlcR, putative [Streptococcus suis 05ZYH33]	SSU05_0242
CUST_239_PI403427771	9.05692	P	9.97529	P	0.529109	AATAGCCATCAAGCGGATAGCAGGGATGGGTTTTATCGAATTGCATGGTTCTTATCTAGG	>gi|146317901|ref|YP_001197613.1| hypothetical protein SSU05_0245 [Streptococcus suis 05ZYH33]	SSU05_0245
CUST_240_PI403427771	7.73277	P	8.60553	P	0.546101	TGAACAATCAAGCGAAAAGGGAAGAAAAAATCCAGTTGAGTGTATTAAATGGCAGATAGT	>gi|146317902|ref|YP_001197614.1| hypothetical protein SSU05_0246 [Streptococcus suis 05ZYH33]	SSU05_0246
CUST_241_PI403427771	9.59368	P	10.6277	P	0.488339	TCATCAAGGAAATTGCAGGGATGGGTTTCTTGGGAATCCATAAGAAATACCTAACGCTTC	>gi|146317903|ref|YP_001197615.1| hypothetical protein SSU05_0247 [Streptococcus suis 05ZYH33]	SSU05_0247
CUST_242_PI403427771	10.1165	P	10.8819	P	0.58828	TTGTGATTGCGACCCATAATCCTTTGATTTGGGAGCGAGCAGACCTTATCATAAAAATGG	>gi|146317904|ref|YP_001197616.1| peptide ABC transporter ATPase [Streptococcus suis 05ZYH33]	SSU05_0248
CUST_246_PI403427771	16.7094	P	10.6339	P	67.4389	TACATCATTGACGAAACTGGTATCGACTTCGACCTCTTGGTGGACATCAAAGAAAAACGC	>gi|146317908|ref|YP_001197620.1| glutamate dehydrogenase [Streptococcus suis 05ZYH33]	SSU05_0252
CUST_247_PI403427771	9.94977	P	11.2976	P	0.392891	CCATCTTGCAGGAGGTCTTCACTTACTTTACCAAACCACTCGGTATTAAGTTACCACCTT	>gi|146317909|ref|YP_001197621.1| dihydroorotate dehydrogenase 1A [Streptococcus suis 05ZYH33]	SSU05_0253
CUST_248_PI403427771	9.11813	P	9.9619	P	0.557187	TACATTTTGGAAGACTGGGTCGCTGGTGGTCGATACTATGGACAATTGGATCTAGATACA	>gi|146317910|ref|YP_001197622.1| hypothetical protein SSU05_0254 [Streptococcus suis 05ZYH33]	SSU05_0254
CUST_250_PI403427771	9.74193	P	11.0628	P	0.400282	ACTGCTCTAGCATTTTGGATTGTGGAATCATTTCCTTTGACTATGGGAATTTTCGCCCTC	>gi|146317912|ref|YP_001197624.1| ABC-type uncharacterized transport system, permease component [Streptococcus suis 05ZYH33]	SSU05_0256
CUST_251_PI403427771	11.6965	P	13.3779	P	0.311793	GTATAAGGCTTTCTTTCTAGCGACCTTCGTTTCACTGGCAGTGAAGATTTTGGTAGCTCT	>gi|146317913|ref|YP_001197625.1| ABC-type uncharacterized transport system, permease component [Streptococcus suis 05ZYH33]	SSU05_0257
CUST_252_PI403427771	10.8892	P	12.0532	P	0.446265	ATATGAAGGACATCGAGAGCCTCTGTGAGCGGATTTTTATCATTGATAAGGGCAAGAAGG	>gi|146317914|ref|YP_001197626.1| ABC-type uncharacterized transport system, ATPase component [Streptococcus suis 05ZYH33]	SSU05_0258
CUST_253_PI403427771	10.5669	P	11.4562	P	0.53988	CTATCAAGGCCTTTTTCAAGCCAAAGAAAAAGTCAATCCCTGCTGTTCAAGCACATTTCC	>gi|146317915|ref|YP_001197627.1| hypothetical protein SSU05_0259 [Streptococcus suis 05ZYH33]	SSU05_0259
CUST_256_PI403427771	10.9751	P	11.7682	P	0.577098	CTCCGTCACCATTGAAGTGCCTAAAGGGAAGACACTGGATAAATTAGAGGGACACAATCT	>gi|146317918|ref|YP_001197630.1| hypothetical protein SSU05_0262 [Streptococcus suis 05ZYH33]	SSU05_0262
CUST_259_PI403427771	5.20545	A	6.03144	P	0.564097	GTTTTGTTGTTCAATTTGTGAAGCAAAAGTTTGAAGGCGACTACATTGATGCGGAGGGAA	>gi|146317921|ref|YP_001197633.1| putative effector of murein hydrolase LrgA [Streptococcus suis 05ZYH33]	SSU05_0265
CUST_260_PI403427771	7.20776	P	7.8596	P	0.636466	ATCGGAGATTTCCTCATCCAATCACAACCCCACTGTTGGTAGCTACAGGATTGATTATTG	>gi|146317922|ref|YP_001197634.1| putative effector of murein hydrolase [Streptococcus suis 05ZYH33]	SSU05_0266
CUST_261_PI403427771	6.32116	P	7.19511	P	0.545651	CAGTTACTCTTGTAGTCGTTGTTGCAACAGGAATTCTGACAAGTGTTCTTGGTCCAGTCT	>gi|146317923|ref|YP_001197635.1| putative effector of murein hydrolase [Streptococcus suis 05ZYH33]	SSU05_0267
CUST_263_PI403427771	10.1206	P	9.21703	P	1.87066	AACGTTGATTTAAAAGGCACAAAAGGAAACAACTCTGGTTGGATTCTCATTGCGATTGGC	>gi|146317925|ref|YP_001197637.1| hypothetical protein SSU05_0268 [Streptococcus suis 05ZYH33]	SSU05_0268
CUST_265_PI403427771	8.88551	P	10.4697	P	0.333519	TCTTGATTGGACGACTATCCTTCCTAATGAAGAGGTTGCTCGGATATTTACAGTGCCTCT	>gi|146317927|ref|YP_001197639.1| NTP pyrophosphohydrolase including oxidative damage repair enzyme [Streptococcus suis 05ZYH33]	SSU05_0271
CUST_266_PI403427771	11.0776	P	12.9825	P	0.267047	CTCCATCAGTACCAGAAGAGCAACCAAAAGAAACTCCAACACCAGAAGTTCCAAAACAAG	>gi|146317928|ref|YP_001197640.1| translation initiation factor 2 GTPase [Streptococcus suis 05ZYH33]	SSU05_0272
CUST_267_PI403427771	5.30032	P	6.3145	P	0.495109	GTGGTTTTCTAATATGTCACGCACCATCTGTAAGCGCAGAAACAGGCAATCTTCAAGAAA	>gi|146317929|ref|YP_001197641.1| methyl-accepting chemotaxis protein [Streptococcus suis 05ZYH33]	SSU05_0273
CUST_268_PI403427771	7.57018	P	9.34484	P	0.292264	GCTTCAATCCGAAGTTAAGAAAACGGAATCTGGAGTTTCAATGGCTCCAAAGGTAGGAAT	>gi|146317930|ref|YP_001197642.1| methyl-accepting chemotaxis protein [Streptococcus suis 05ZYH33]	SSU05_0274
CUST_274_PI403427771	11.4891	P	10.674	P	1.75938	CAAGAAATCATCGAGGATGCCTACTACGGTTACAAAGAACGTCCAGGTCGCATCAAGTAA	>gi|146317936|ref|YP_001197648.1| bifunctional acetaldehyde-CoA/alcohol dehydrogenase [Streptococcus suis 05ZYH33]	SSU05_0280
CUST_276_PI403427771	10.7272	P	9.15463	P	2.97426	GCTGGTTTATTTGGCAGCCTTTCTATCATGGGTGCAATTTTTGATGCGGATTATTTCCTT	>gi|146317938|ref|YP_001197650.1| hypothetical protein SSU05_0282 [Streptococcus suis 05ZYH33]	SSU05_0282
CUST_277_PI403427771	12.1462	P	11.1761	P	1.95898	AAAACTAGAAGATTTGGCCTTTGCCTACGGAGAAAAGCCGGTCCTAGAAGATATTTCCAT	>gi|146317939|ref|YP_001197651.1| ABC-type transport system involved in cytochrome bd biosynthesis, ATPase and permease component [Streptococcus suis 05ZYH33]	SSU05_0283
CUST_283_PI403427771	12.4169	P	11.4845	P	1.90851	TGACTTCTATAAAGGCTTAGTTCACAAGATGCCAAAAATCTGGGAAAGCCTCAAGCATGC	>gi|146317945|ref|YP_001197657.1| mevalonate kinase [Streptococcus suis 05ZYH33]	SSU05_0289
CUST_284_PI403427771	11.9003	P	11.1928	P	1.63296	CGAATATATAGGTGAAAGGGCATTTGCCCGAGTGGAAAGTCTAAATTTTGTTCCGACTGC	>gi|146317946|ref|YP_001197658.1| mevalonate pyrophosphate decarboxylase [Streptococcus suis 05ZYH33]	SSU05_0290
CUST_287_PI403427771	11.5989	P	12.9597	P	0.389371	ATATCGATTCTGAGACGGAGAAGACAGTCCAGACTTCTCTTGAGAAAATGCGAAAAGGGC	>gi|146317949|ref|YP_001197661.1| ABC-type multidrug transport system, ATPase and permease component [Streptococcus suis 05ZYH33]	SSU05_0293
CUST_288_PI403427771	9.5328	P	10.5554	P	0.492234	TGCTCAAGCTCCTGATGCGAGAATACGATGTGATAAATGGACAGATCTTGCTCAATCAAG	>gi|146317950|ref|YP_001197662.1| hypothetical protein SSU05_0294 [Streptococcus suis 05ZYH33]	SSU05_0294
CUST_290_PI403427771	9.0684	P	10.5177	P	0.366194	GTGGACTTTATCAACCGTGGTGGTCAGATTCCAGCACCGATTCATAGCTTTAAGAACTAA	>gi|146317952|ref|YP_001197664.1| hypothetical protein SSU05_0296 [Streptococcus suis 05ZYH33]	SSU05_0296
CUST_291_PI403427771	10.6464	P	9.51849	P	2.18542	GTAAGATTATATATTTCTCGTCACGGGAAAACCATGTTCAATACCATTGGGCGCGTGCAG	>gi|146317953|ref|YP_001197665.1| putative phosphoglycerate mutase [Streptococcus suis 05ZYH33]	SSU05_0297
CUST_292_PI403427771	12.8977	P	14.5829	P	0.310966	CATGGACTACCGTAGGCAGATGAGCTTAATCAACATCATCAGCCGCATCCTATTTATGAA	>gi|146317954|ref|YP_001197666.1| heat-inducible transcription repressor [Streptococcus suis 05ZYH33]	SSU05_0298
CUST_293_PI403427771	12.0924	P	13.4085	P	0.401621	AGAGGTTGAAGCAACAGAAGAAGTTGTGGAGACACCTGAAAAATCAGAATTGGATTTGGC	>gi|146317955|ref|YP_001197667.1| molecular chaperone GrpE (heat shock protein) [Streptococcus suis 05ZYH33]	SSU05_0299
CUST_294_PI403427771	15.2086	P	16.4005	P	0.437746	TCCAGTCTAACTCAGGTTTGACAGATGAAGAAATCGACCGCATGATGAAAGATGCAGAAG	>gi|146317956|ref|YP_001197668.1| molecular chaperone DnaK [Streptococcus suis 05ZYH33]	SSU05_0300
CUST_295_PI403427771	12.1143	P	13.3368	P	0.428527	TCGTCTAGAAAATCAGGATTTTCTGCCGATTTCCTATTTTCACTTTGCTTTTAACGGGCT	>gi|146317957|ref|YP_001197669.1| hypothetical protein SSU05_0301 [Streptococcus suis 05ZYH33]	SSU05_0301
CUST_296_PI403427771	14.9584	P	15.9398	P	0.506496	TTTTTGGTGTGGAACGAGAAGTTTCCTACAATCGTGAAGCAACTTGTCGAACCTGTACAG	>gi|146317958|ref|YP_001197670.1| DnaJ-like molecular chaperone [Streptococcus suis 05ZYH33]	SSU05_0302
CUST_304_PI403427771	7.55685	P	6.86905	P	1.61082	TGACCCAATTGAAACGGACCCATGATAATACTACTTATTACGACTTTATGGGGCACGAGC	>gi|146317966|ref|YP_001197678.1| Fe2+/Zn2+ uptake regulation protein [Streptococcus suis 05ZYH33]	SSU05_0310
CUST_313_PI403427771	7.41991	P	8.30301	P	0.542199	AGACAGAAGATTACACCAAAACACTTAGCGATGTTGACTACGTCTTGGACACACTTGGTG	>gi|146317975|ref|YP_001197687.1| NADPH:quinone reductase and related Zn-dependent oxidoreductase [Streptococcus suis 05ZYH33]	SSU05_0319
CUST_314_PI403427771	6.64422	P	7.51786	P	0.545769	AAATCAATTTGCTGGGTCTGTCTATGGGTGGTTTTATTGCTCAAGAAATCGTTCGTCTGG	>gi|146317976|ref|YP_001197688.1| alpha/beta superfamily hydrolase/acyltransferase [Streptococcus suis 05ZYH33]	SSU05_0320
CUST_315_PI403427771	8.04573	P	8.82459	P	0.582826	AGTCTGATGAAACCATTTTCCAAGGATTTGGACCAGGGGATTGAAACGGGTTACTACTTA	>gi|146317977|ref|YP_001197689.1| dehydrogenase [Streptococcus suis 05ZYH33]	SSU05_0321
CUST_316_PI403427771	8.83848	P	9.5701	P	0.602231	TGGAAGTTTATCAAGGTCTGCGTGAAAAAGTGGGACCAGATTTTACCATTGCCTTGAAAT	>gi|146317978|ref|YP_001197690.1| NADH:flavin oxidoreductase [Streptococcus suis 05ZYH33]	SSU05_0322
CUST_317_PI403427771	8.10743	P	8.93459	P	0.563638	AGCGGCGGTTTTCGTTTAGCAAAGACGCTTGATGACATTAGTCTTTATGACATCTTTGTT	>gi|146317979|ref|YP_001197691.1| hypothetical protein SSU05_0323 [Streptococcus suis 05ZYH33]	SSU05_0323
CUST_318_PI403427771	8.45059	P	7.52306	P	1.90201	GGAAAACTAGTCCCAGCTCTGCTATTTCCCCAAAAGGAAACAAAGGAAAGGAAGTGTTTC	>gi|146317980|ref|YP_001197692.1| transcriptional regulator [Streptococcus suis 05ZYH33]	SSU05_0324
CUST_319_PI403427771	6.75894	P	7.48244	P	0.605626	TGGGGTCTTTAATGCTGTTACGGAACAAAAGCATGGGCATATGATCAAAACTATTTACGC	>gi|146317981|ref|YP_001197693.1| lipase [Streptococcus suis 05ZYH33]	SSU05_0325
CUST_320_PI403427771	7.99476	P	8.9918	P	0.501027	TATTACCTATCCAGACCAAAATCTTGAAGCTGACCGACCAACCCTCTTCTATTTCCACGG	>gi|146317982|ref|YP_001197694.1| hypothetical protein SSU05_0326 [Streptococcus suis 05ZYH33]	SSU05_0326
CUST_321_PI403427771	6.29217	P	5.22792	P	2.09108	TAACGTACTTTTGGGAAATGGCAGAGCTGGGACTTATTGTTCTCACTTGGAATTTTTCGG	>gi|146317983|ref|YP_001197695.1| hypothetical protein SSU05_0327 [Streptococcus suis 05ZYH33]	SSU05_0327
CUST_326_PI403427771	4.59663	A	5.20545	P	0.655731	GAGAAACGTGCAGGTTTGAAAAATTGGCAAATTGTTCACTCAGCAGAAGAATTGGCAGAA	>gi|146317988|ref|YP_001197700.1| hypothetical protein SSU05_0332 [Streptococcus suis 05ZYH33]	SSU05_0332
CUST_329_PI403427771	10.9692	P	8.90543	P	4.18073	ATTTGACAGCAGAAAACGTAGCTGAACGTCTAGGACAAGCACAAGGAATTATCGTTCCTG	>gi|146317991|ref|YP_001197703.1| CTP synthetase [Streptococcus suis 05ZYH33]	SSU05_0335
CUST_330_PI403427771	14.229	P	13.0804	P	2.217	AAAACAAGCTCCAGTTCTTATCCAAACTTCTATGGGTGCAGCTAAGTACATGGGTGGTTA	>gi|146317992|ref|YP_001197704.1| fructose/tagatose bisphosphate aldolase [Streptococcus suis 05ZYH33]	SSU05_0336
CUST_331_PI403427771	15.6229	P	14.6791	P	1.92356	GAAGATGCAGTAGCAATGGTTGCAACTGGTATCGATTTCTTGGCAGCAGGTATCGGTAAC	>gi|146317993|ref|YP_001197705.1| fructose-bisphosphate aldolase class-II [Streptococcus suis 05ZYH33]	SSU05_0337
CUST_332_PI403427771	14.9172	P	13.8082	P	2.15688	GTTGCTAAAGTTAACGTAAACACTGAGTGCCAAATCGCATTTGCAACACGCAACTCGTAA	>gi|146317994|ref|YP_001197706.1| fructose-bisphosphate aldolase [Streptococcus suis 05ZYH33]	SSU05_0338
CUST_333_PI403427771	14.2628	P	13.1416	P	2.1752	GCAGAATACGATAAGAAAAAACTCTTTGACCCACGTAAATTCTTGGCAGACGGCGTGAAA	>gi|146317995|ref|YP_001197707.1| fructose/tagatose bisphosphate aldolase [Streptococcus suis 05ZYH33]	SSU05_0339
CUST_334_PI403427771	10.5442	P	9.19696	P	2.54426	ACCGTTCACACGCTATGAACCAAACTAAACGTGCAGTTAAACCAAACCTTCAAAAGGTAA	>gi|146317996|ref|YP_001197708.1| 50S ribosomal protein L28 [Streptococcus suis 05ZYH33]	SSU05_0340
CUST_338_PI403427771	9.41397	P	8.37848	P	2.0498	GGTGAAGTTGCAGCGAATAAAACCAATCCAATGACCCAAATTGATAGCCCACTAGAAGAA	>gi|146318000|ref|YP_001197712.1| L-asparaginase/ Glu-tRNAGln amidotransferase subunit D [Streptococcus suis 05ZYH33]	SSU05_0345
CUST_341_PI403427771	12.9359	P	11.788	P	2.21599	CAACTGGTCTAAACGCCTTTGAACGTCTCCTAATCGGATCCTCATCCGAATATATCATGC	>gi|146318003|ref|YP_001197715.1| universal stress protein UspA-like nucleotide-binding protein [Streptococcus suis 05ZYH33]	SSU05_0348
CUST_342_PI403427771	11.2745	P	10.2582	P	2.02273	CGTGTTGATGAGTTGGCAGAAATTCAAGAAAAAATGTCACGATTCTTGCGGCAATATCGT	>gi|146318004|ref|YP_001197716.1| aminotransferase AlaT [Streptococcus suis 05ZYH33]	SSU05_0349
CUST_343_PI403427771	10.1136	P	8.17765	P	3.82632	CGTTCCGAAGAGCAATTGGCAGAAGAATTGCCTTACAATGCTATTGCTGAACATCTATCA	>gi|146318005|ref|YP_001197717.1| transcriptional repressor CodY [Streptococcus suis 05ZYH33]	SSU05_0350
CUST_344_PI403427771	2.35523	A	11.5989	P	0.00164956	GATGAATTTCATCCTGAAGCTCAGCTTTTCCCAAGTCATAATATCATTGGGACGCAAGGG	>gi|146318006|ref|YP_001197718.1| nicotinamidase-like amidase [Streptococcus suis 05ZYH33]	SSU05_0351
CUST_345_PI403427771	11.5928	P	9.97242	P	3.07453	GTACACTGTACGTAAAATCTCTGGTGGTGTAGGTGTTGAACGTACATTCCCAATCCACAC	>gi|146318007|ref|YP_001197719.1| 50S ribosomal protein L19 [Streptococcus suis 05ZYH33]	SSU05_0352
CUST_347_PI403427771	11.0913	P	10.2464	P	1.79608	AGCAAGATTGTCGATATGGTTGAATTGCTCAATGAAGTAGATACGACAGGTGTTGCGGTA	>gi|146318009|ref|YP_001197721.1| aspartyl/glutamyl-tRNA amidotransferase subunit C [Streptococcus suis 05ZYH33]	SSU05_0354
CUST_350_PI403427771	10.1254	P	9.48771	P	1.55585	ATAGATTTCAATTCGATGTCTGTCGTTGTTGAAACTGGTGCACTTGTACACGACATTGGC	>gi|146318012|ref|YP_001197724.1| deoxyguanosinetriphosphate triphosphohydrolase-related protein [Streptococcus suis 05ZYH33]	SSU05_0357
CUST_352_PI403427771	12.1919	P	13.7029	P	0.350884	GTCACAACTGACTTTGAACACTCTGTTCAGACAGTTATCGACCACTTCCATTCACAAGGT	>gi|146318014|ref|YP_001197726.1| transcriptional regulator [Streptococcus suis 05ZYH33]	SSU05_0359
CUST_353_PI403427771	11.1094	P	11.9086	P	0.574653	AATTGGCAGATTCTAAGTACAATGAACGTCGCGCAGAATGTGAAAAAGCAGTGGAAGAAT	>gi|146318015|ref|YP_001197727.1| galactokinase [Streptococcus suis 05ZYH33]	SSU05_0360
CUST_354_PI403427771	9.06101	P	10.249	P	0.4389	ACTCCAGAAGGACAGGCAGCCTTTCTACGATTCGTAGAATTTGTAGGTTTAGCAACATAA	>gi|146318016|ref|YP_001197728.1| galactose-1-phosphate uridylyltransferase [Streptococcus suis 05ZYH33]	SSU05_0361
CUST_358_PI403427771	8.05247	P	7.27367	P	1.7157	TGGAAAAGGCTTATGACGTGACCGTCGAAAGCTTGAAAAAACATGGCATAAAAGTAGTGT	>gi|146318020|ref|YP_001197732.1| HAD superfamily hydrolase [Streptococcus suis 05ZYH33]	SSU05_0365
CUST_370_PI403427771	9.3765	P	9.99305	P	0.652229	ACCAGGGACTAGATGGGGACAAGTGCAAAAAACAACAATAAACTTGGCATTTGCAAGATA	>gi|146318032|ref|YP_001197744.1| hypothetical protein SSU05_0377 [Streptococcus suis 05ZYH33]	SSU05_0377
CUST_371_PI403427771	10.3252	P	11.423	P	0.467245	ATCAGCATTTTACACAGGCTAGGTGTGGAAAAACTGGTTTTCGGTACAGAAGAAATGCTG	>gi|146318033|ref|YP_001197745.1| nucleotidyltransferase [Streptococcus suis 05ZYH33]	SSU05_0378
CUST_372_PI403427771	11.6831	P	13.1461	P	0.362744	TTTTTACCGTCTGCCAGTCTCTTTGAAGAGGCGACCAAGGTAAGCTGGAGAAACTATTTT	>gi|146318034|ref|YP_001197746.1| nucleotidyltransferase [Streptococcus suis 05ZYH33]	SSU05_0379
CUST_373_PI403427771	10.4195	P	11.2994	P	0.543428	AGCTAAAGAAAGATGGGGTAATACCGCAGCTTTTCAGGAGTTTTCTGCTAAGACGAATCA	>gi|146318035|ref|YP_001197747.1| putative transcriptional regulator [Streptococcus suis 05ZYH33]	SSU05_0380
CUST_374_PI403427771	9.40575	P	10.1793	P	0.584987	ATAACCGGCTTTACTCAATTTATTGATCAAGTGGGAGGAGAAGGTACAGCGTCCTTTGTC	>gi|146318036|ref|YP_001197748.1| hypothetical protein SSU05_0381 [Streptococcus suis 05ZYH33]	SSU05_0381
CUST_376_PI403427771	10.2464	P	10.9529	P	0.612835	AAATGAAGAACAAATAAATGAATTGGCCAAACTGCCGAAAGGTGTCGCAGCAGTCTATCA	>gi|146318039|ref|YP_001197750.1| putative ATP-binding protein [Streptococcus suis 05ZYH33]	SSU05_0383
CUST_377_PI403427771	5.41557	A	6.01397	P	0.660485	AGTTCGAGCAAAATTAGCTCCAAAATTGGCACCTAGACTGCTAGAAACTGTTTTCCCAAC	>gi|146318038|ref|YP_001197751.1| hypothetical protein SSU05_0384 [Streptococcus suis 05ZYH33]	SSU05_0384
CUST_378_PI403427771	8.60027	P	9.48433	P	0.541837	CTGTCGTAAATGAAGTTGGCAAACGAGCGATAGATGCCTTTGAAAAGCCGATAGATTCAG	>gi|146318040|ref|YP_001197752.1| hypothetical protein SSU05_0385 [Streptococcus suis 05ZYH33]	SSU05_0385
CUST_379_PI403427771	7.01462	P	7.94393	P	0.525111	GTTGCATAACCCAGGTAAATCTGATGTTGATCATGGTTTAAATTTGGCTAAAAATAACCA	>gi|146318041|ref|YP_001197753.1| hypothetical protein SSU05_0386 [Streptococcus suis 05ZYH33]	SSU05_0386
CUST_380_PI403427771	3.66381	A	2.61923	A	2.06275	TTATAGCGGTACCCCTGCTATTGACCAAAAATTGGCAGTGGCTGAAATTAACCTTCATTT	>gi|146318042|ref|YP_001197754.1| hypothetical protein SSU05_0387 [Streptococcus suis 05ZYH33]	SSU05_0387
CUST_381_PI403427771	6.77136	P	7.66673	P	0.53761	TTTTTTGATGCTTCATGGAAAAAGATCAGCCTAAAGCTGACAGACTTCCAAGCCCAGATT	>gi|146318043|ref|YP_001197755.1| N-formylmethionyl-tRNA deformylase [Streptococcus suis 05ZYH33]	SSU05_0388
CUST_382_PI403427771	11.7804	P	14.7096	P	0.131282	GCAAAACAGTTGCAGTTGGAAGCAGCTGAAAAAGAGGATTATGACAAAAGCCTTGAATGA	>gi|146318044|ref|YP_001197756.1| ATPases with chaperone activity, ATP-binding subunit [Streptococcus suis 05ZYH33]	SSU05_0389
CUST_383_PI403427771	12.8519	P	15.8365	P	0.12634	TCGCGACTTCTAATGCAGGTTTTGGTTATGGAATGGCAGAAGGTGAAGAAAATTCAAGAC	>gi|146318045|ref|YP_001197757.1| ATPases with chaperone activity, ATP-binding subunit [Streptococcus suis 05ZYH33]	SSU05_0390
CUST_384_PI403427771	11.2563	P	13.7846	P	0.173344	ATATCTGGAAGCGGATGTGGTTGATGGAAGCATCCAAATAAAAGAGCAAAGCTTTGCTTA	>gi|146318046|ref|YP_001197758.1| ATPases with chaperone activity, ATP-binding subunit [Streptococcus suis 05ZYH33]	SSU05_0391
CUST_385_PI403427771	9.67672	P	10.7162	P	0.486499	ATCATCGGAGATATGCCAATCTATGTTTCTGCTGATAGCGTTGAAGTGTGGACAAAACCC	>gi|146318047|ref|YP_001197759.1| 4-alpha-glucanotransferase [Streptococcus suis 05ZYH33]	SSU05_0392
CUST_386_PI403427771	9.91839	P	11.0598	P	0.453313	CTTTGATGTAACAGGTAAGAGTATCGATGCTCCACACCGTTGCATTCCAAATTCAGTTGC	>gi|146318048|ref|YP_001197760.1| 4-alpha-glucanotransferase [Streptococcus suis 05ZYH33]	SSU05_0393
CUST_387_PI403427771	8.98615	P	10.194	P	0.432904	CAGTTGACTTTATCGTTAGCGATGAGGTAAAAGCACTTGGTAACGAAGAACGTCTTGGCC	>gi|146318049|ref|YP_001197761.1| glucan phosphorylase [Streptococcus suis 05ZYH33]	SSU05_0394
CUST_390_PI403427771	5.37249	A	6.22675	P	0.553152	ATTGCAGTTATGCCTGCAGCAGGTCTGATGGTTTCTATACGGAAACTCTATTCCGTTAAT	>gi|146318052|ref|YP_001197764.1| phosphotransferase system IIC component, glucose/maltose/N-acetylglucosamine-specific [Streptococcus suis 05ZYH33]	SSU05_0397
CUST_391_PI403427771	5.05271	A	6.0952	P	0.485491	ACGCTGTCGGTATTTTGTCTGACAAGGGTGTAGAAGTTTTAGTTCACGTTGGTTTAGACA	>gi|146318053|ref|YP_001197765.1| phosphotransferase system IIC component, glucose/maltose/N-acetylglucosamine-specific [Streptococcus suis 05ZYH33]	SSU05_0398
CUST_392_PI403427771	5.88566	P	6.90176	P	0.494452	TCCTTGCTTGGTCTATTTATTTCCTCCATATCGCTGAAAAAGGTAAAAAAGAAGCGAAGA	>gi|146318054|ref|YP_001197766.1| hypothetical protein SSU05_0399 [Streptococcus suis 05ZYH33]	SSU05_0399
CUST_395_PI403427771	9.0089	P	8.14417	P	1.82099	TCTATGATTATCGTTGATACTTTGACATCAAACGTAAACCGTACGGCAGCTAACGTGCGT	>gi|146318057|ref|YP_001197769.1| hypothetical protein SSU05_0402 [Streptococcus suis 05ZYH33]	SSU05_0402
CUST_396_PI403427771	12.9288	P	11.4447	P	2.79744	GACATGCTTGTGTATCAAAACCAAGTAACCTATGGCAAGTCCTTTGCGGATGTACGTATC	>gi|146318058|ref|YP_001197770.1| hypothetical protein SSU05_0403 [Streptococcus suis 05ZYH33]	SSU05_0403
CUST_397_PI403427771	11.8493	P	10.6795	P	2.24972	GGTTGTTGGTCTTACCAAAAAACGTCTGCGTATTCAAGAAGGGATTTTTGAAGGGAAGGA	>gi|146318059|ref|YP_001197771.1| hypothetical protein SSU05_0404 [Streptococcus suis 05ZYH33]	SSU05_0404
CUST_399_PI403427771	11.6125	P	10.7337	P	1.83882	GTATTTTGACATCAGAAGAGAATGAGCACAAGTATGTTCGTGGCTGTTCAGCTGAATGCC	>gi|146318061|ref|YP_001197773.1| hypothetical protein SSU05_0406 [Streptococcus suis 05ZYH33]	SSU05_0406
CUST_400_PI403427771	4.56185	A	5.52331	P	0.513537	GGGGATAAGTTCATCCAAAATGACTTCATCTCCTTCTCTTTTCTAATTGATAGGCTTCGT	>gi|146318062|ref|YP_001197774.1| hypothetical protein SSU05_0407 [Streptococcus suis 05ZYH33]	SSU05_0407
CUST_406_PI403427771	13.3066	P	14.2204	P	0.530778	CGTACGTTACGGTTCCAACTACTATCTCAGAGGTAGTCGCTCACTCTCCAATGCTTATAA	>gi|146318069|ref|YP_001197780.1| membrane carboxypeptidase (penicillin-binding protein) [Streptococcus suis 05ZYH33]	SSU05_0414
CUST_410_PI403427771	12.6061	P	11.1612	P	2.72246	AGCGACAAACTTTGATATTCTCCGCCGTCTGAATCGTCTGGAGAAAGAAGTATTTGGAAA	>gi|146318072|ref|YP_001197784.1| cell division initiation protein [Streptococcus suis 05ZYH33]	SSU05_0417
CUST_413_PI403427771	8.21556	P	6.99722	P	2.3268	TTGGAGGAAACCATGAAAAAAGAAGTCACTGTCGAAAGCTTCGAGCTAGACCACACTATT	>gi|146318075|ref|YP_001197787.1| S-ribosylhomocysteinase [Streptococcus suis 05ZYH33]	SSU05_0420
CUST_415_PI403427771	13.3848	P	12.6657	P	1.64615	GTCGTGAGGAATTTGAAGATTTGATTCGCCAGGGTCAAATGTTGGAATATGCAGAGTACG	>gi|146318077|ref|YP_001197789.1| guanylate kinase [Streptococcus suis 05ZYH33]	SSU05_0422
CUST_416_PI403427771	13.0998	P	12.3085	P	1.73064	TTGGAAGAAATTGAATCAGGTAATGTAGTCATCCATCCAGACCCAGAAGCGAAACGTGAG	>gi|146318078|ref|YP_001197790.1| DNA-directed RNA polymerase subunit omega [Streptococcus suis 05ZYH33]	SSU05_0423
CUST_417_PI403427771	11.1515	P	12.4936	P	0.394465	TTTACGGTGGGTCTAACCTTTTCGCACAAGTCAGAAGAATTTGTCGTGAAAAAAGCCTAT	>gi|146318079|ref|YP_001197791.1| primosome assembly protein PriA [Streptococcus suis 05ZYH33]	SSU05_0424
CUST_418_PI403427771	14.0162	P	13.2811	P	1.66447	TTGAACTCAGTTGACTTTGCGGTCAATGTTCATGCTTCTCTTCTTCCTAAATACCGTGGC	>gi|146318080|ref|YP_001197792.1| methionyl-tRNA formyltransferase [Streptococcus suis 05ZYH33]	SSU05_0425
CUST_427_PI403427771	10.3813	P	9.66297	P	1.64527	AATTGGTTTTTCCCCCTTAGCAAAACAACTTCCGAAATGGATTGAGGAAGCTAAAGGCTA	>gi|146318089|ref|YP_001197801.1| hypothetical protein SSU05_0434 [Streptococcus suis 05ZYH33]	SSU05_0434
CUST_430_PI403427771	5.68298	P	5.02822	P	1.57435	GCCATTGAAAAGGCAGTCGCTGAAATTAAACAGATGAACAAGGAGGCTGGTTATGTCTAA	>gi|146318092|ref|YP_001197804.1| superfamily II DNA/RNA helicase [Streptococcus suis 05ZYH33]	SSU05_0437
CUST_431_PI403427771	4.11766	A	5.17786	P	0.479564	AATCGGGCATCTGTGAAGAATGTTTTTCGACTTTTGAGGAAATAGCAGAGCAACACTGTC	>gi|146318093|ref|YP_001197805.1| amidophosphoribosyltransferase [Streptococcus suis 05ZYH33]	SSU05_0438
CUST_432_PI403427771	11.7637	P	11.1094	P	1.5739	ACAGATGAACTTGTTGAGCAAACAGGCGAGGAAGTAAAAGTGGTTCGTACTAAGCAAGTA	>gi|146318094|ref|YP_001197806.1| ribosome-associated protein Y (PSrp-1) [Streptococcus suis 05ZYH33]	SSU05_0439
CUST_433_PI403427771	2.98833	A	2.35523	A	1.55089	GAGATGAGCTGAAAAGAGCTCTCCTCAGCTTTTCACTGTTCAAAGCATCAAAATCCGTTT	>gi|146318095|ref|YP_001197807.1| hypothetical protein SSU05_0441 [Streptococcus suis 05ZYH33]	SSU05_0441
CUST_434_PI403427771	4.04594	A	3.35158	A	1.61816	AAAGAAATGCCTTTGGATTCAGGAAAATGGAAACTAGAAAAACGGATTTTGATGCTTTGA	>gi|146318096|ref|YP_001197808.1| hypothetical protein SSU05_0442 [Streptococcus suis 05ZYH33]	SSU05_0442
CUST_435_PI403427771	9.83087	P	9.20025	P	1.54824	TAAAATGGTTTATGTATCCTGCAACGTCTCCACTCTTGCAAGGGACCTTGTTGAGCTAAG	>gi|146318097|ref|YP_001197809.1| SAM-dependent methyltransferase related to tRNA (uracil-5-)-methyltransferase [Streptococcus suis 05ZYH33]	SSU05_0444
CUST_441_PI403427771	10.4631	P	12.0131	P	0.341517	GGATTTTAGTAAGGGCTGGGAGGAAGGTCAAGCTGCTTTCTATCGTTATCAGTTTGAACT	>gi|146318103|ref|YP_001197815.1| Beta-galactosidase [Streptococcus suis 05ZYH33]	SSU05_0449
CUST_442_PI403427771	9.74853	P	11.0776	P	0.39802	ACCGATCGAAAAGGCTGCTAATAACATTAAGGAAGGGAAGTACGATAGCCAACGTCTTTT	>gi|146318104|ref|YP_001197816.1| phosphotransferase system, mannose/fructose/N-acetylgalactosamine-specific component IIB [Streptococcus suis 05ZYH33]	SSU05_0450
CUST_443_PI403427771	10.0826	P	11.4812	P	0.379296	CTCTTACAGCTATGTTGACTGTTCTTTACGGTAACGTATCAGCTTTGGGTGGTGCAGTTG	>gi|146318105|ref|YP_001197817.1| phosphotransferase system, mannose/fructose/N-acetylgalactosamine-specific component IIC [Streptococcus suis 05ZYH33]	SSU05_0451
CUST_444_PI403427771	11.4648	P	13.0238	P	0.33938	CGTCGTGGCATGACTTCGACTAAAGCTATCTTGATTATTATTGTGCTTGCACTTGGCTTC	>gi|146318106|ref|YP_001197818.1| phosphotransferase system, mannose/fructose/N-acetylgalactosamine-specific component IID [Streptococcus suis 05ZYH33]	SSU05_0452
CUST_445_PI403427771	11.9619	P	13.6712	P	0.305808	TCGTATCACGAAAATTGATTGAAGGTGGGCAGTTTGACCTTTATGCAGGGATGAATATGC	>gi|146318107|ref|YP_001197819.1| phosphotransferase system, mannose/fructose-specific component IIA [Streptococcus suis 05ZYH33]	SSU05_0453
CUST_446_PI403427771	11.3843	P	12.4726	P	0.470315	GATGGGAAAATTGGACTCAGTGTCAAAACCAACCAGCCTGCGGTCGTTATTTATACATAT	>gi|146318108|ref|YP_001197820.1| galactose mutarotase-like protein [Streptococcus suis 05ZYH33]	SSU05_0454
CUST_447_PI403427771	8.11101	P	7.32541	P	1.72381	CCATGCTGGCAAAGGTTTTCATGATTTGCCAGATGAGTTGTTTGGTCAAAGGCATTATTA	>gi|146318109|ref|YP_001197821.1| hypothetical protein SSU05_0455 [Streptococcus suis 05ZYH33]	SSU05_0455
CUST_448_PI403427771	9.60524	P	8.78905	P	1.76075	GGAACAAGTGAAAGAAGTTGTAGCAGAGGTGACTTCTTCAGCGACTTCATTGGAAGACTT	>gi|146318110|ref|YP_001197822.1| superfamily II helicase [Streptococcus suis 05ZYH33]	SSU05_0456
CUST_453_PI403427771	8.73336	P	9.38173	P	0.638003	AGCAGAACATTCTTTGACGAAATGACCTCTAATGACCGATATTATTGGTCTGCTGGACGT	>gi|146318115|ref|YP_001197827.1| hypothetical protein SSU05_0461 [Streptococcus suis 05ZYH33]	SSU05_0461
CUST_457_PI403427771	10.7131	P	11.3577	P	0.639699	CAATTCAAGCGCTTGAATATAGAGCCTACAAGCTTGGCTTACTGACTCCACAGCAAAATT	>gi|146318119|ref|YP_001197831.1| transcriptional regulator [Streptococcus suis 05ZYH33]	SSU05_0465
CUST_458_PI403427771	12.3118	P	13.4002	P	0.47029	TATTCCAACAGAAAAGAAACTCATGCAGGTGGAATTGCTTGCTCAGTTTTCCGATGATGT	>gi|146318120|ref|YP_001197832.1| hypothetical protein SSU05_0466 [Streptococcus suis 05ZYH33]	SSU05_0466
CUST_466_PI403427771	12.6791	P	13.3291	P	0.637301	CACTATCGAAGATAGCCCAACAGCCCTCGCAATTGATCAAAATTCTGTCAACGTTAAAGT	>gi|146318128|ref|YP_001197840.1| autotransporter adhesin [Streptococcus suis 05ZYH33]	SSU05_0474
CUST_475_PI403427771	9.97025	P	9.32918	P	1.55948	CGACCTGCCTTCTCAGCAGCTTTTGCAACTGCTGAAAAGATAGCATCCTTATTCTTTTGA	>gi|146318136|ref|YP_001197849.1| hypothetical protein SSU05_0483 [Streptococcus suis 05ZYH33]	SSU05_0483
CUST_482_PI403427771	10.9137	P	9.91839	P	1.99345	AGGCTGCCATTCAAACGATTCACACAGACCGTTTGATTGAAATGTCTATTCCCATTATCG	>gi|146318144|ref|YP_001197856.1| hypothetical protein SSU05_0490 [Streptococcus suis 05ZYH33]	SSU05_0490
CUST_485_PI403427771	9.22448	P	8.40871	P	1.76023	TTATAGCTATGACGAGGAAAATGGTTCAGTATTTACCTTGCGTGATGTTGCTGCTCGTGA	>gi|146318147|ref|YP_001197859.1| hypothetical protein SSU05_0493 [Streptococcus suis 05ZYH33]	SSU05_0493
CUST_491_PI403427771	1.39871	A	2.53596	A	0.454626	CGCTTGTTACTGTCGTTGCACTTGCAGTATTAATAGCCATGTTATGGTTGCCAGTTCTAC	>gi|146318153|ref|YP_001197865.1| putative signal peptidase IB [Streptococcus suis 05ZYH33]	SSU05_0499
CUST_496_PI403427771	5.87513	P	5.25835	P	1.53345	AGAGCAGAAAAGGAGACGATATGCCATTAAGACACTATCAGTCCCATGAGTACCAGTACG	>gi|146318158|ref|YP_001197870.1| hypothetical protein SSU05_0504 [Streptococcus suis 05ZYH33]	SSU05_0504
CUST_499_PI403427771	7.07892	P	6.43337	P	1.56434	AGCAGTTCACCATCTTTTTAGAACATGGCAAAGCTCCTAAGTCTATTGAGCCAGATAGCA	>gi|146318161|ref|YP_001197873.1| hypothetical protein SSU05_0507 [Streptococcus suis 05ZYH33]	SSU05_0507
CUST_500_PI403427771	9.96766	P	7.63049	P	5.05309	GAAAATGATAAAGGATGGACCAAGGAGCTTAATCGAGTATCTTTTAATGGCGCACCAGCC	>gi|146318162|ref|YP_001197874.1| hypothetical protein SSU05_0508 [Streptococcus suis 05ZYH33]	SSU05_0508
CUST_502_PI403427771	10.249	P	9.42491	P	1.77047	GAAGAACGTCAGGTGAAAGCAGTTGGTCATGAAACATTGGATACCGATTCAGGAGTATCT	>gi|146318164|ref|YP_001197876.1| hypothetical protein SSU05_0510 [Streptococcus suis 05ZYH33]	SSU05_0510
CUST_507_PI403427771	10.1003	P	10.7021	P	0.658929	TGCCTACGCAAAACGAAAAATCGTTCTACGTGATGGAGTGATCACTGAAGATAGTCGAAG	>gi|146318169|ref|YP_001197881.1| peptide ABC transporter ATPase [Streptococcus suis 05ZYH33]	SSU05_0515
CUST_508_PI403427771	10.6087	P	11.3376	P	0.60338	CAGCGTCGACAGAAGAACCAATTTTAGAGGAAGAGCCGGATTTGACGGATTCTACTTTAA	>gi|146318170|ref|YP_001197882.1| peptide ABC transporter permease [Streptococcus suis 05ZYH33]	SSU05_0516
CUST_509_PI403427771	9.72462	P	10.3836	P	0.633333	GCTGCTGCAGATTACCTGACTAAAGCGACTGGATTGAAAGAAGCGAGATACGAGATTTAT	>gi|146318171|ref|YP_001197883.1| peptide ABC transporter permease [Streptococcus suis 05ZYH33]	SSU05_0517
CUST_511_PI403427771	12.3677	P	13.4782	P	0.463125	AATACGGAAATGCCTTTACAGAATTGAACGACCCAATCGACCAATTGGAACGCTTTGAAG	>gi|146318173|ref|YP_001197885.1| lysyl-tRNA synthetase [Streptococcus suis 05ZYH33]	SSU05_0519
CUST_512_PI403427771	10.2718	P	11.1008	P	0.562931	ATACCTTGCTGAAATCCCCTTTGATGCTATTTATTCTAGTGATTTGCAGCGCGCACATAG	>gi|146318174|ref|YP_001197886.1| fructose-2,6-bisphosphatase [Streptococcus suis 05ZYH33]	SSU05_0520
CUST_513_PI403427771	9.96424	P	10.8422	P	0.544127	GTGCCAACAATCCCGTAGGCATTCGTCAGAAGCATAATTTCCCAATCTACATTGATCAAT	>gi|146318175|ref|YP_001197887.1| hypothetical protein SSU05_0521 [Streptococcus suis 05ZYH33]	SSU05_0521
CUST_514_PI403427771	9.55074	P	10.448	P	0.536905	CACGCCAATGCTAAATGGTTTCAAATCACTTGATCTATTCGGTACCTTCCTACCAATCGC	>gi|146318176|ref|YP_001197888.1| hypothetical protein SSU05_0522 [Streptococcus suis 05ZYH33]	SSU05_0522
CUST_515_PI403427771	7.51124	P	8.67715	P	0.445683	CTACTCTCATCATTACTCTGGCTAGTTTTCTAGGAGGAAGCATCCGATTGTTAGCCACCT	>gi|146318177|ref|YP_001197889.1| hypothetical protein SSU05_0523 [Streptococcus suis 05ZYH33]	SSU05_0523
CUST_517_PI403427771	4.94482	A	4.24581	P	1.62339	GAGTACCCATACATACTGGATGTATAAAGTTAATGGCCCAATGGCTGATAAAGGGGCGAA	>gi|146318179|ref|YP_001197891.1| hypothetical protein SSU05_0525 [Streptococcus suis 05ZYH33]	SSU05_0525
CUST_518_PI403427771	9.28612	P	10.5307	P	0.422031	TAGTCCATTTAATGCGATGATGGCACTTGGAATGGCAGGTATGCTTCTGATTCAAACATT	>gi|146318180|ref|YP_001197892.1| cell division membrane protein [Streptococcus suis 05ZYH33]	SSU05_0526
CUST_519_PI403427771	11.4778	P	12.6169	P	0.454065	CTGGTATCTGCAACGCTTGACCGTATGGTCACACAAATGATTACCGATCCAAATGAAATC	>gi|146318181|ref|YP_001197893.1| phosphoenolpyruvate carboxylase [Streptococcus suis 05ZYH33]	SSU05_0527
CUST_523_PI403427771	8.51949	P	7.70871	P	1.75416	TGGAAAATGAACAAAAATCCTCAAGAAGCACAAGCTTTCGTTGAGGCAATTGCAGGAAAA	>gi|146318185|ref|YP_001197897.1| triosephosphate isomerase [Streptococcus suis 05ZYH33]	SSU05_0531
CUST_524_PI403427771	10.785	P	11.4589	P	0.626793	ACTTTTAACGGTGGCTTAGTCCAAGATGCAGCAACTGGTGAGGATATTGTCAAAGATACC	>gi|146318186|ref|YP_001197898.1| hypothetical protein SSU05_0532 [Streptococcus suis 05ZYH33]	SSU05_0532
CUST_526_PI403427771	11.6544	P	11.0152	P	1.55742	CCATGACAACGGCGCACATCATACCAGTCTTAGTAGAGGCGCTATTGTTTATTACGATAG	>gi|146318188|ref|YP_001197900.1| permease [Streptococcus suis 05ZYH33]	SSU05_0534
CUST_529_PI403427771	8.2897	P	7.11824	P	2.25239	CTAAACAAGGAAGAATTCTATCGCATGGATGAAATGGTTTCTGCTGCCATCCAAGAAGGG	>gi|146318191|ref|YP_001197903.1| hypothetical protein SSU05_0537 [Streptococcus suis 05ZYH33]	SSU05_0537
CUST_531_PI403427771	13.1959	P	13.8945	P	0.616196	ACTTTCAATTGGAATCATCCTTGCAGTCATTCTAGCAGCAAGCGAAGAAGCTATTATGCC	>gi|146318193|ref|YP_001197905.1| hypothetical protein SSU05_0539 [Streptococcus suis 05ZYH33]	SSU05_0539
CUST_537_PI403427771	14.155	P	14.7522	P	0.66104	ATCTGTAGCCACTCCGCTTGAAAAAGACTCCATTCAGACTGGAAATACAGAAATTGCAGA	>gi|146318199|ref|YP_001197911.1| methyl-accepting chemotaxis protein [Streptococcus suis 05ZYH33]	SSU05_0545
CUST_540_PI403427771	10.2903	P	9.60058	P	1.61297	ATAACCATGAGGGAAAAGAGTATGTGAGTCGTGTGATTGCATTGGAAAACGAGACGGTTA	>gi|146318202|ref|YP_001197914.1| Signal peptidase I [Streptococcus suis 05ZYH33]	SSU05_0548
CUST_542_PI403427771	10.7162	P	10.0591	P	1.5769	CGCAGGTGCAATCTACCTATTGATGATCGGTGCGGTAACACTGATTTCTAAACAAGTAGA	>gi|146318204|ref|YP_001197916.1| amino acid (glutamine) ABC transporter, permease protein [Streptococcus suis 05ZYH33]	SSU05_0550
CUST_543_PI403427771	11.4089	P	10.6863	P	1.65022	GCGGTGGTAAGACAACTCTTTTACGGATGTTGGCTGGTTTAGAGACTATTGATTCAGGAA	>gi|146318205|ref|YP_001197917.1| ABC-type polar amino acid transport system, ATPase component [Streptococcus suis 05ZYH33]	SSU05_0551
CUST_544_PI403427771	12.6922	P	11.9575	P	1.66408	GGCTCCAATGATTCGGCTACTAAGTCTGATAATTGGACAGCCTACGAGTCTGAAAAATCC	>gi|146318206|ref|YP_001197918.1| amino acid ABC transporter, amino acid-binding protein [Streptococcus suis 05ZYH33]	SSU05_0552
CUST_545_PI403427771	10.2089	P	9.12458	P	2.12033	AACGGTGGGGTGTACACCAATATCATTAACTTAAGATTCTACGAGGCTGAGCAAAAAGCT	>gi|146318207|ref|YP_001197919.1| hypothetical protein SSU05_0553 [Streptococcus suis 05ZYH33]	SSU05_0553
CUST_546_PI403427771	4.33213	A	5.15342	P	0.565939	ACTATGTTATTACACCAGTTTCTGATTATGTAGTGAATTGCTTGTTGGAAGGCTATCAGT	>gi|146318208|ref|YP_001197920.1| hypothetical protein SSU05_0554 [Streptococcus suis 05ZYH33]	SSU05_0554
CUST_551_PI403427771	12.4837	P	13.2995	P	0.5681	GTCAATCAAAATCTCGCTCCGCTATTGGAACAAATCCTAGAAAAATCAGGCAAGGTCCAG	>gi|146318213|ref|YP_001197925.1| pyrroline-5-carboxylate reductase [Streptococcus suis 05ZYH33]	SSU05_0559
CUST_553_PI403427771	10.8336	P	9.61459	P	2.32794	ATGATGCAAGCTTGGATATTGATCACATGATGGAGGTGATGGAAGCATCTAAGTCTGCAG	>gi|146318215|ref|YP_001197927.1| hypothetical protein SSU05_0561 [Streptococcus suis 05ZYH33]	SSU05_0561
CUST_565_PI403427771	13.9469	P	14.9172	P	0.510421	GGTTACCAAATGGTGGTGTTTCAAACGCAAGGAATTACGGTATCAAAAATAGCACAGCAA	>gi|146318227|ref|YP_001197939.1| Cps2J [Streptococcus suis 05ZYH33]	SSU05_0573
CUST_566_PI403427771	12.4057	P	13.188	P	0.58146	CTAGAGGCGGATGGTCATCGCTTTGTGGTGGCCTGGAATAAACTCTATAAAAAAGAACTA	>gi|146318228|ref|YP_001197940.1| cell wall biosynthesis glycosyltransferase [Streptococcus suis 05ZYH33]	SSU05_0574
CUST_567_PI403427771	14.0501	P	15.1572	P	0.464255	TCAATCCATTGAGGTCAATGATCTGTCGCTCGTACAATTTGACGAGGCTTATAAACCCTT	>gi|146318229|ref|YP_001197941.1| hypothetical protein SSU05_0575 [Streptococcus suis 05ZYH33]	SSU05_0575
CUST_568_PI403427771	12.0303	P	12.7148	P	0.622215	AAGTGTATTTAAAGGACACTTTTCCTCTTCTTTCAAAAAATGATATTTTGCGTGAGGGGA	>gi|146318230|ref|YP_001197942.1| hypothetical protein SSU05_0576 [Streptococcus suis 05ZYH33]	SSU05_0576
CUST_569_PI403427771	15.119	P	16.5713	P	0.365432	CAATTTGACAGAATCATGCTCGGCAAGATGCTAACACTGTCAGATGTAGCCCTATACAGT	>gi|146318231|ref|YP_001197943.1| O-antigen and teichoic acid export protein [Streptococcus suis 05ZYH33]	SSU05_0577
CUST_570_PI403427771	13.3926	P	14.3813	P	0.503942	AGCGGTGAAGATTTTGCAGGAAAATGGAACGACCGATATTTCGATTTTGCATTGTACAAC	>gi|146318232|ref|YP_001197944.1| sialic acid synthase [Streptococcus suis 05ZYH33]	SSU05_0578
CUST_571_PI403427771	14.6391	P	15.7321	P	0.468803	TTTAATAGGGAATTCTTCGTCAGGTTTGATTGAAGTGCCCTCATTACAGGTTCCGACCTT	>gi|146318233|ref|YP_001197945.1| UDP-N-acetylglucosamine 2-epimerase [Streptococcus suis 05ZYH33]	SSU05_0579
CUST_572_PI403427771	14.2884	P	15.3228	P	0.488237	CTATCGTGGCTATCCTGTATTTGGTCCCTTGCAAGATGTCCTAACCTATTTGGATGATGG	>gi|146318234|ref|YP_001197946.1| acetyltransferase [Streptococcus suis 05ZYH33]	SSU05_0580
CUST_573_PI403427771	14.6933	P	15.5833	P	0.539605	GTTAAAGCGTTTATGTGAGCAACGAGTCCATGATAGTCTTGTGATTGGCGATAGTCGTCT	>gi|146318235|ref|YP_001197947.1| CMP-N-acetylneuraminic acid synthetase [Streptococcus suis 05ZYH33]	SSU05_0581
CUST_574_PI403427771	14.6505	P	15.6835	P	0.488704	TTAACCAAGTCAGGTCGTGAAAAGGAGTTGTTCGATTTGTTCTATGCCCATCTCACAGAT	>gi|146318236|ref|YP_001197948.1| IS5 family transposase [Streptococcus suis 05ZYH33]	SSU05_0582
CUST_578_PI403427771	8.93459	P	8.08343	P	1.80395	CAATGAGCTAACCCTCCTTCGAGAACAGGTTGACTATCTGAGACAGAAACTCTACGGAAA	>gi|146318240|ref|YP_001197952.1| hypothetical protein SSU05_0586 [Streptococcus suis 05ZYH33]	SSU05_0586
CUST_583_PI403427771	4.29498	A	6.2584	P	0.256419	TCGGAAAGCTATGCGAAATCTACTCCTTATCTCGCTACTTTTATCAACTGGTCTACGCAT	>gi|146318245|ref|YP_001197957.1| hypothetical protein SSU05_0591 [Streptococcus suis 05ZYH33]	SSU05_0591
CUST_599_PI403427771	10.5742	P	9.90815	P	1.58673	GGAGGCCATCATGGCAAACGTATTGTTTTTAGTTGGTTCACTACGTGACGGTTCTTTTAA	>gi|146318261|ref|YP_001197973.1| flavoprotein [Streptococcus suis 05ZYH33]	SSU05_0607
CUST_606_PI403427771	4.24581	A	3.28481	A	1.94666	TTCCCAAGTCCAAATATTCTCTTCTTTATTGGACCTCGTTTGGCCGTCCCTTATTACAGT	>gi|146318268|ref|YP_001197980.1| asparaginyl-tRNA synthetase [Streptococcus suis 05ZYH33]	SSU05_0614
CUST_607_PI403427771	6.58642	P	5.98959	P	1.51238	GCTTTTCATACGGGAAAAACCCTGTCTGACCTATCCAAAACTGCACTTGCTGAACAAATA	>gi|146318269|ref|YP_001197981.1| hypothetical protein SSU05_0615 [Streptococcus suis 05ZYH33]	SSU05_0615
CUST_608_PI403427771	1.759	A	2.41599	A	0.6342	ATAACCTTGTTCTCAGCGATAATGCTTGGAACCATTTGAAAAAATGGGACAGGCTTGTGG	>gi|146318270|ref|YP_001197982.1| hypothetical protein SSU05_0616 [Streptococcus suis 05ZYH33]	SSU05_0616
CUST_616_PI403427771	15.3001	P	14.5481	P	1.68412	TTTGGCAGAACTTTTGGCTGCGAACCTTGGTCTTGAAAAAGTAGAATTGATTCGTTGTGG	>gi|146318278|ref|YP_001197990.1| arginine deiminase [Streptococcus suis 05ZYH33]	SSU05_0624
CUST_617_PI403427771	15.5833	P	14.8649	P	1.6454	TATGGAAAAATGATTATCAGCTCTTTGGAAGCGTATGCACGTGAAGCAGGCTTTCATCAG	>gi|146318279|ref|YP_001197991.1| histone acetyltransferase HPA2-like acetyltransferase [Streptococcus suis 05ZYH33]	SSU05_0625
CUST_618_PI403427771	15.7998	P	14.9584	P	1.79181	CGTTGCCCTCTTGAAGCCATACCAAGTGAATATGGAATTGGTGAAAAAAGCAGAAAATGA	>gi|146318280|ref|YP_001197992.1| ornithine carbamoyltransferase [Streptococcus suis 05ZYH33]	SSU05_0626
CUST_619_PI403427771	14.3813	P	13.7686	P	1.52914	AATGATCCCGCCTTCGAAAATTTGACCAAGCCGATTGGACCATTCTATACAGAAGAAGAA	>gi|146318281|ref|YP_001197993.1| carbamate kinase [Streptococcus suis 05ZYH33]	SSU05_0627
CUST_625_PI403427771	5.72137	P	6.63711	P	0.530074	AAGGTCCTAAAGTTTATTTTCTACCTGATTGGTGGTCTATTGGTGGCTTTGCCATTTGCC	>gi|146318287|ref|YP_001197999.1| hypothetical protein SSU05_0633 [Streptococcus suis 05ZYH33]	SSU05_0633
CUST_626_PI403427771	3.09922	A	4.69112	P	0.331733	TTTGGCAACAGGCTCCAGTCCGTTAGAATTTTACAGATTGATTCGTGAGTCGGATTTAGA	>gi|146318288|ref|YP_001198000.1| 6-phosphogluconolactonase/glucosamine-6-phosphate isomerase/deaminase [Streptococcus suis 05ZYH33]	SSU05_0634
CUST_628_PI403427771	3.77469	A	4.90684	P	0.456236	CTAGTAGCTTTAACACTCATTACAACTCTCGCAGTTACCTCTGTGATTGCGACAACGGTG	>gi|146318291|ref|YP_001198002.1| hypothetical protein SSU05_0636 [Streptococcus suis 05ZYH33]	SSU05_0636
CUST_629_PI403427771	5.36038	A	7.04125	P	0.311894	ACGAGTCCAAAGTTCCCAAAACCATGAAGACTTTTCAGAAGATTTAGATGGAATTTCAGC	>gi|146318290|ref|YP_001198003.1| hypothetical protein SSU05_0637 [Streptococcus suis 05ZYH33]	SSU05_0637
CUST_634_PI403427771	9.12458	P	10.3588	P	0.425074	GATTTCCTTCTTCTTCCAAAAGAGAATGAGTCATGACCCCATCAACTTCCCACACATGGT	>gi|146318296|ref|YP_001198008.1| putative low temperature requirement A protein [Streptococcus suis 05ZYH33]	SSU05_0642
CUST_635_PI403427771	9.02571	P	10.1003	P	0.474816	TACGATGACTATTATCCAGCAAACCTGCAAGCCGAGATTGATGCCATGAATGATTTTGTC	>gi|146318297|ref|YP_001198009.1| glutathione S-transferase [Streptococcus suis 05ZYH33]	SSU05_0643
CUST_638_PI403427771	8.89542	P	9.72156	P	0.564036	ATTAGATGACTTTAAGATGGAATACATTGTCCAGTGGCTCAGCGGTCGAGTAAATGGTGG	>gi|146318300|ref|YP_001198012.1| ABC-type Fe3+-siderophore transport system, permease component [Streptococcus suis 05ZYH33]	SSU05_0646
CUST_639_PI403427771	7.8945	P	8.90239	P	0.497275	TTTACAGGGAAAAATTACAAGCTACTCTTGCCATTAACTGCCTTTGCAGGGGCTAGTTTC	>gi|146318301|ref|YP_001198013.1| ABC-type Fe3+-siderophore transport system, permease component [Streptococcus suis 05ZYH33]	SSU05_0647
CUST_643_PI403427771	13.5266	P	14.3675	P	0.558296	CAAGAAGCTGATTGATGTCGTCTTAGAGCACCAGACAGGCAAGGTATTTTTGATTTTGGG	>gi|146318305|ref|YP_001198017.1| UDP-N-acetylmuramoylalanyl-D-glutamate--2,6-diaminopimelate ligase [Streptococcus suis 05ZYH33]	SSU05_0651
CUST_645_PI403427771	5.74333	P	5.14337	P	1.51568	TTATATAGAAATGCTTAAAGAATACAAGTGGCAAATTGCTCTGCCAGCAGTGGCTGGCTT	>gi|146318307|ref|YP_001198019.1| DNA uptake protein and related DNA-binding proteins [Streptococcus suis 05ZYH33]	SSU05_0653
CUST_646_PI403427771	8.455	P	7.31848	P	2.19851	TAACTTTCTCTTTACAGGAGACCTGGAGCAAGGGGAGTTGGACTTGATAGAAACCTATCC	>gi|146318308|ref|YP_001198020.1| membrane metal-binding protein [Streptococcus suis 05ZYH33]	SSU05_0654
CUST_647_PI403427771	9.58941	P	8.12472	P	2.76004	GGATTTGCACCGTCTACCTGTTATTGAAAATGATAAGTTGGTTGGTTTGGTCACTGAGGG	>gi|146318309|ref|YP_001198021.1| hypothetical protein SSU05_0655 [Streptococcus suis 05ZYH33]	SSU05_0655
CUST_648_PI403427771	8.6368	P	7.30472	P	2.51764	CCGGAAAAGTTGTCATCGAAGTGCAGATTGACGGAAAAGTTGATGTTGAAGAAGTTCGAA	>gi|146318310|ref|YP_001198022.1| CBS domain-containing protein [Streptococcus suis 05ZYH33]	SSU05_0656
CUST_651_PI403427771	9.28296	P	8.43565	P	1.79914	CAAGGTTATTGATTTTGTCACGGAGGGCGGATATGGTAGCAAGGGTGTTATGATTGTTTC	>gi|146318313|ref|YP_001198025.1| hypothetical protein SSU05_0659 [Streptococcus suis 05ZYH33]	SSU05_0659
CUST_652_PI403427771	6.32853	P	5.72137	P	1.52326	TATTTTGCTTGGTGCAGGGCTATTTGCCTTTGGGCTAAATTATTTAATCATGCCCAATCG	>gi|146318314|ref|YP_001198026.1| hypothetical protein SSU05_0660 [Streptococcus suis 05ZYH33]	SSU05_0660
CUST_657_PI403427771	11.9417	P	10.6608	P	2.42993	AATGGTGTGCCAGTCATTGCTGATATGTCTTCAAACATCTTAGCGGCTCGCTATAATGTT	>gi|146318319|ref|YP_001198031.1| phosphoserine aminotransferase [Streptococcus suis 05ZYH33]	SSU05_0665
CUST_658_PI403427771	12.0532	P	10.9634	P	2.12858	TTCCGCTGTGATACCCACGAGCAGAATAAGACAATACAGCACATTCTAAAAAAATTGGGC	>gi|146318320|ref|YP_001198032.1| histone acetyltransferase HPA2-like acetyltransferase [Streptococcus suis 05ZYH33]	SSU05_0666
CUST_659_PI403427771	11.423	P	10.6399	P	1.72077	TATATCACGGATTTTGGGACAGAAGAAGTGCTCAACAAGGACAACATTATCGTCTTCCCG	>gi|146318321|ref|YP_001198033.1| phosphoglycerate dehydrogenase and related dehydrogenase [Streptococcus suis 05ZYH33]	SSU05_0667
CUST_660_PI403427771	11.1484	P	10.5579	P	1.5058	TTTTCAGGGGATCAGGTGGACTTTTCAAACCTTCCATTAGAAGCTGTGGGAACAAATTTC	>gi|146318322|ref|YP_001198034.1| methylated DNA-protein cysteine methyltransferase [Streptococcus suis 05ZYH33]	SSU05_0668
CUST_661_PI403427771	10.7694	P	10.0141	P	1.68797	TAGTGCTGAAGAGCTAAAAGCTTGGATGGAGGCGACGGGACTAGAATTGAAAAAGTATTT	>gi|146318323|ref|YP_001198035.1| arsenate reductase [Streptococcus suis 05ZYH33]	SSU05_0669
CUST_664_PI403427771	8.87722	P	7.89981	P	1.96893	CGCAGTCATCGATACACTTGTGACAGAAGACGCTGATATTATCGCCATTCAAGAGACAAA	>gi|146318326|ref|YP_001198038.1| putative 3'-exo-deoxyribonuclease [Streptococcus suis 05ZYH33]	SSU05_0672
CUST_669_PI403427771	9.89247	P	9.22049	P	1.59326	ACCAGCAACAATTTTTCGCCTACTAACATTTCTAGAGCTCCGTCAAAACAGTGCTTTTGT	>gi|146318331|ref|YP_001198043.1| integral membrane protein [Streptococcus suis 05ZYH33]	SSU05_0677
CUST_677_PI403427771	9.54788	P	8.64045	P	1.8757	ATGATTCTTGGTTCGCTGTTCGTCCTTCGGGAACAGAACCAAAAATCAAATTCTACATCG	>gi|146318340|ref|YP_001198052.1| phosphomannomutase [Streptococcus suis 05ZYH33]	SSU05_0686
CUST_680_PI403427771	7.28237	P	6.60297	P	1.60148	AAACGCGGTCATGAAGTTACTCTTGTGACTACAAGACAGGCTGTTAAACCAGATTCTCAG	>gi|146318343|ref|YP_001198055.1| phosphopantothenate--cysteine ligase [Streptococcus suis 05ZYH33]	SSU05_0689
CUST_682_PI403427771	5.384	P	6.16237	P	0.583027	CATGAATAAATTAGACGGCTTTGAAACTATTCTTGAACGCGTTGGTCAAGCTGGTTGGGC	>gi|146318345|ref|YP_001198057.1| hypothetical protein SSU05_0691 [Streptococcus suis 05ZYH33]	SSU05_0691
CUST_684_PI403427771	10.5331	P	11.4709	P	0.522039	ATTGATTATCAAATCGGGCTCAATCAAGGCATTCTGGAAAACGAAGCCTATTTGGTAGCG	>gi|146318347|ref|YP_001198059.1| putative HsdR [Streptococcus suis 05ZYH33]	SSU05_0693
CUST_685_PI403427771	11.3651	P	12.2081	P	0.557497	TAATGTCAAAATCTATGATCCTTCTGCTGGTTCGGGGACTCTCTTGATGAATCTGGCCAG	>gi|146318348|ref|YP_001198060.1| putative HsdM [Streptococcus suis 05ZYH33]	SSU05_0694
CUST_686_PI403427771	12.1348	P	13.2349	P	0.46647	TTTGCGACCACAGGCACCAATGTGTCCATTCTCTTTATCGATAAGAAGAATAAGGACGAT	>gi|146318349|ref|YP_001198061.1| putative HsdM [Streptococcus suis 05ZYH33]	SSU05_0695
CUST_687_PI403427771	11.7682	P	12.7754	P	0.497515	GATAGAACAATTCTGATAACTCGCAGTGGAATTCCTGGGGCGACTAGGATAGTCTCTGAT	>gi|146318350|ref|YP_001198062.1| putative HsdS [Streptococcus suis 05ZYH33]	SSU05_0696
CUST_688_PI403427771	11.0291	P	11.8052	P	0.583932	CCAATGCTGATGAATGGGCAGGTGAAGGTAGAGGAGTAACGAAAATAGAGGTTTATGCTA	>gi|146318351|ref|YP_001198063.1| hypothetical protein SSU05_0697 [Streptococcus suis 05ZYH33]	SSU05_0697
CUST_689_PI403427771	11.4934	P	12.4024	P	0.532535	CGGTGATGGTTCAATAGCCGTAGCGGTAAGTGACAGTTCAAGTGTTGGAGATATTACAAT	>gi|146318352|ref|YP_001198064.1| hypothetical protein SSU05_0698 [Streptococcus suis 05ZYH33]	SSU05_0698
CUST_690_PI403427771	7.10592	P	7.72025	P	0.653234	CTTGGAAGTCCGAAAAACAGCCTTCAATCTGTACACCCTCCTTTATAGTCACTTGGTCAA	>gi|146318353|ref|YP_001198065.1| hypothetical protein SSU05_0699 [Streptococcus suis 05ZYH33]	SSU05_0699
CUST_694_PI403427771	12.989	P	11.9619	P	2.03786	TGCCATTGACCACCAGCTTCTCCAAAAAGAAAAGACAGATACGAAACTGTTGGAACAAAT	>gi|146318357|ref|YP_001198069.1| DNA alkylation repair protein [Streptococcus suis 05ZYH33]	SSU05_0703
CUST_702_PI403427771	3.32779	A	4.34224	P	0.495019	CTGAACCGTTTATGCAAGTCTATAGCGGAACCTTTGCGATTATGGGCTTGATTTCTTGTT	>gi|146318365|ref|YP_001198077.1| phosphotransferase system cellobiose-specific component IIC [Streptococcus suis 05ZYH33]	SSU05_0711
CUST_705_PI403427771	6.90176	P	6.19633	P	1.63063	TTGCCAAATTACCAACACATGAAATTGTTGGAGGCGTTCTGCTCAATCAGAAGGTCAATC	>gi|146318368|ref|YP_001198080.1| pyruvate-formate lyase [Streptococcus suis 05ZYH33]	SSU05_0714
CUST_706_PI403427771	6.78364	P	6.04016	P	1.67422	AAGCGCAAGGTTATCAGATTACAGCAACAGCGATTTATACCGTTTTTCAGGGCTTGTTAG	>gi|146318369|ref|YP_001198081.1| fructose-6-phosphate aldolase [Streptococcus suis 05ZYH33]	SSU05_0715
CUST_708_PI403427771	10.194	P	9.07995	P	2.16457	GATTGCTGATTTACTAGGAGTGCCAGTTGTCATTGCTCCAACTATTGCTTCAACAGATGC	>gi|146318371|ref|YP_001198083.1| glycerol dehydrogenase [Streptococcus suis 05ZYH33]	SSU05_0717
CUST_709_PI403427771	12.954	P	10.7056	P	4.7513	ACCCTTCATGAGCGTGGTCTAGTTCGTCCAACGGCAGAATTGAAGTTTGAATTGAAATAA	>gi|146318372|ref|YP_001198084.1| aspartate-semialdehyde dehydrogenase [Streptococcus suis 05ZYH33]	SSU05_0718
CUST_710_PI403427771	14.0049	P	11.4201	P	5.99914	TCGGTGTTAAAGAGTGTACCAGCCTTGCTAACATGGCTTACCTAATTGAGCATAAACCAG	>gi|146318373|ref|YP_001198085.1| dihydrodipicolinate synthase [Streptococcus suis 05ZYH33]	SSU05_0719
CUST_711_PI403427771	6.90694	P	6.26655	P	1.55875	GATTATGACAGGGAGGATGGCTGCTCGAAATTTGCAAAAGAGGATTGCTCCTATTAAGAG	>gi|146318374|ref|YP_001198086.1| pyridine nucleotide-disulfide family oxidoreductase [Streptococcus suis 05ZYH33]	SSU05_0720
CUST_714_PI403427771	5.16366	A	4.49372	P	1.591	CGTAAGATAGCGGAAGGTGCAATTGAAAAAGTGGCAGACATTCTCAAAGAAGAACATGGT	>gi|146318377|ref|YP_001198089.1| alpha-glycerophosphate oxidase [Streptococcus suis 05ZYH33]	SSU05_0723
CUST_715_PI403427771	2.73189	A	3.6258	A	0.538155	TAATACAATTAGCGAAGCAATCGGAACCTTTGTTTTGGTCTTGGGATTACTGGCTTTCGG	>gi|146318378|ref|YP_001198090.1| glycerol uptake facilitator protein [Streptococcus suis 05ZYH33]	SSU05_0724
CUST_716_PI403427771	9.00174	P	9.99614	P	0.501946	CCGACTTGGAAGACCTGATTAGTCGCTTAAATCTCATCAATCGTCCACATTCTGGTATCA	>gi|146318379|ref|YP_001198091.1| glyoxalase family protein [Streptococcus suis 05ZYH33]	SSU05_0725
CUST_717_PI403427771	9.15185	P	10.3341	P	0.440673	ATGGATTATCGCTTTATCAAAGGGACCAGTCCCAGTCTTTTGGTCTTTTTCCACGGCACA	>gi|146318380|ref|YP_001198092.1| hypothetical protein SSU05_0726 [Streptococcus suis 05ZYH33]	SSU05_0726
CUST_718_PI403427771	9.60058	P	10.6365	P	0.487692	GTCAGATTACTTTCGTAGGTTTTTCAAACGGTGCTAACTTTATCATGGGCTTGTTGGCCA	>gi|146318381|ref|YP_001198093.1| hypothetical protein SSU05_0727 [Streptococcus suis 05ZYH33]	SSU05_0727
CUST_719_PI403427771	11.7001	P	10.9272	P	1.70863	TCAACGGTGATATTCTCTGCCAAATCAAGTTGGATGTCATCAAGGAATTCTGGGGTGAAG	>gi|146318382|ref|YP_001198094.1| oligoendopeptidase F [Streptococcus suis 05ZYH33]	SSU05_0728
CUST_720_PI403427771	10.9304	P	9.35834	P	2.97331	TTAAAGCTGCACAGACAGTCTATGTCATTGATGAAACTTGGCGGAAAAATCTTGCTCAGG	>gi|146318383|ref|YP_001198095.1| oxygen-sensitive ribonucleoside-triphosphate reductase [Streptococcus suis 05ZYH33]	SSU05_0729
CUST_721_PI403427771	15.3419	P	13.4851	P	3.62194	GAGCATGGTATCAAACTTGCCTTCGGCGAAACTGTTAAAGAAGTTGCTGGTAATGGTAAA	>gi|146318384|ref|YP_001198096.1| NAD(FAD)-dependent dehydrogenase [Streptococcus suis 05ZYH33]	SSU05_0730
CUST_723_PI403427771	5.12072	A	6.12653	P	0.497992	CCTATCTACATTGAAGGCAAAAGGTGCAGTCATGTACGCAGTCACTTCAAACTATCTGGA	>gi|146318386|ref|YP_001198098.1| phosphatase/phosphohexomutase [Streptococcus suis 05ZYH33]	SSU05_0732
CUST_725_PI403427771	4.92259	A	5.57017	P	0.63835	AATCATCAGGTTCGGATTTTGGAAAATGGTAGTGAGTTAATGCCACTAGTGACAGGGACA	>gi|146318388|ref|YP_001198100.1| hydroxyethylthiazole kinase [Streptococcus suis 05ZYH33]	SSU05_0734
CUST_726_PI403427771	5.21765	A	5.98249	P	0.588521	TGAAGACCCCTACAAAGCAACCAAGATATTGGTGGATGGGATGCAAGCAATGATTTTAAA	>gi|146318389|ref|YP_001198101.1| thiamine-phosphate pyrophosphorylase [Streptococcus suis 05ZYH33]	SSU05_0735
CUST_738_PI403427771	10.0223	P	10.785	P	0.589411	GCTAAGTCTGCCAAGATTCCTAGCAATCTCAATCAGGCTTTAGTGAAACACCACCTATCT	>gi|146318401|ref|YP_001198113.1| permease [Streptococcus suis 05ZYH33]	SSU05_0747
CUST_744_PI403427771	15.189	P	16.2011	P	0.495832	GGTAAAACTGTTACTGACGAAGATGGCAACACAACTCACATCTACAAGAAAACACCTGCT	>gi|146318407|ref|YP_001198119.1| hypothetical protein SSU05_0753 [Streptococcus suis 05ZYH33]	SSU05_0753
CUST_745_PI403427771	9.6892	P	10.6139	P	0.526785	TTGGTTTACAAGGGGCTTTTCTTGAAGGAGGAAAGTCTGGGGCTCAATCATTTTTATCAG	>gi|146318408|ref|YP_001198120.1| ATP-dependent nuclease, subunit B [Streptococcus suis 05ZYH33]	SSU05_0754
CUST_746_PI403427771	11.1823	P	12.1369	P	0.515987	TCTTCTGTCCAAGAGTTGAACGAACGCTATAAGGCTGCTATAGAATTGCCAAGTTTACGG	>gi|146318409|ref|YP_001198121.1| ATP-dependent exoDNAse beta subunit [Streptococcus suis 05ZYH33]	SSU05_0755
CUST_757_PI403427771	6.97779	P	6.04745	P	1.90573	ATCAGGGTTTGTAAAAAATTGGTCAAACCCAATGCAAACTACTTCCCCCCCTATGAAACT	>gi|146318420|ref|YP_001198132.1| branched-chain amino acid aminotransferase/4-amino-4-deoxychorismate lyase [Streptococcus suis 05ZYH33]	SSU05_0766
CUST_758_PI403427771	13.0804	P	10.0366	P	8.24662	TGGTGGTATCCAGATTGCAGACAAACTCCATGTTTTCCATAGTGAAACAGAAGTAGGACC	>gi|146318421|ref|YP_001198133.1| branched-chain amino acid aminotransferase/4-amino-4-deoxychorismate lyase [Streptococcus suis 05ZYH33]	SSU05_0767
CUST_759_PI403427771	6.89018	P	4.97575	P	3.76963	CAGATTGAAGATAGCAAAGTTCTTGTCAATAGAGAAGAGTTCCCTGGCTACCGCCTTGTT	>gi|146318422|ref|YP_001198134.1| hypothetical protein SSU05_0768 [Streptococcus suis 05ZYH33]	SSU05_0768
CUST_760_PI403427771	9.45626	P	8.45931	P	1.99578	AAGTATTGACAGTTGATGCTGGTCAAGCAAACGTAGCTATCTCAGGTACTGGTGTTGAAG	>gi|146318423|ref|YP_001198135.1| putative ribosomal protein S1-like DNA-binding protein [Streptococcus suis 05ZYH33]	SSU05_0769
CUST_762_PI403427771	9.93165	P	9.28983	P	1.5603	ATGGCGTTGAGCAAAAATTGGTAGCTGGTGATGTAATCGAAGGTAAAGTAAAACGCTTGA	>gi|146318425|ref|YP_001198137.1| hypothetical protein SSU05_0770 [Streptococcus suis 05ZYH33]	SSU05_0770
CUST_763_PI403427771	10.1493	P	9.52304	P	1.54358	TCACACAAACGTGTTGAAAATCCAAAAGACGCTTTGTCAGTAGGTCAAGAAGTAACTGTT	>gi|146318426|ref|YP_001198138.1| putative ribosomal protein S1-like DNA-binding protein [Streptococcus suis 05ZYH33]	SSU05_0772
CUST_764_PI403427771	8.17765	P	7.53595	P	1.56016	ACGAATTGCCAGAAACTCAATCTGGTTTCTCAATGGCTGATCTTTTCGGTGACATTGAAT	>gi|146318427|ref|YP_001198139.1| putative ribosomal protein S1-like DNA-binding protein [Streptococcus suis 05ZYH33]	SSU05_0773
CUST_768_PI403427771	8.87016	P	9.83906	P	0.510894	TACCTTGCGAGTGGAAATCCGTCCTGATGCTGCTTATATTTCTCATGAAGAAATCAAGGG	>gi|146318431|ref|YP_001198143.1| thiamine biosynthesis protein ThiI [Streptococcus suis 05ZYH33]	SSU05_0777
CUST_769_PI403427771	10.9044	P	10.1254	P	1.71595	CTTTGGTTGTTTGGCTTTACAGCTCTATACTTTGTGGCAGCTTATCTGATTGCCCTCAAT	>gi|146318432|ref|YP_001198144.1| branched-chain amino acid permease [Streptococcus suis 05ZYH33]	SSU05_0778
CUST_771_PI403427771	8.62172	P	7.95394	P	1.58862	GCATGGTTATTACCAGCTCTTGTCGGAATCGTCCTCTCTCTATTCTTACCAAACAAGCAG	>gi|146318434|ref|YP_001198146.1| branched-chain amino acid permease [Streptococcus suis 05ZYH33]	SSU05_0780
CUST_772_PI403427771	13.1206	P	12.1095	P	2.01538	GAGCACATATGCAATCATTAAAACTGGCGGCAAACAAGTTAAAGTTGAAGTCGGTCAAGC	>gi|146318435|ref|YP_001198147.1| 50S ribosomal protein L21 [Streptococcus suis 05ZYH33]	SSU05_0781
CUST_773_PI403427771	12.0619	P	11.1891	P	1.83119	GTACAAAAATCTATCCAGGAGCTAACGTAGGTCGTGGTGGAGATGACACTCTTTACGCTA	>gi|146318436|ref|YP_001198148.1| 50S ribosomal protein L27 [Streptococcus suis 05ZYH33]	SSU05_0782
CUST_774_PI403427771	4.8755	A	5.59966	P	0.60535	ATTTGGCGAACAGCAAATTCCAAAGCCTTTCAAATTGCAGTTGAAGAAGAGAAATTGGGA	>gi|146318437|ref|YP_001198149.1| C-P lyase regulatory protein [Streptococcus suis 05ZYH33]	SSU05_0783
CUST_777_PI403427771	12.3014	P	12.9221	P	0.650322	GGATTGACAAGGATACATCTGGCTTGCTCATGATTGCTAAAAACGATGATGCCCATACAA	>gi|146318440|ref|YP_001198152.1| YlyB [Streptococcus suis 05ZYH33]	SSU05_0786
CUST_780_PI403427771	6.18921	P	7.17044	P	0.50655	TGATGTGCTTTATACAGGACGAACTATTCGTGCTGCTATTGACAACATAGTGTCCTTGGG	>gi|146318443|ref|YP_001198155.1| pyrimidine regulatory protein PyrR [Streptococcus suis 05ZYH33]	SSU05_0789
CUST_781_PI403427771	8.14417	P	8.9378	P	0.57689	CTTATAACCGTTTGCATGGTTTAACAGAGGAGCGCTACAAACGCTTGAAAGATACTGCAA	>gi|146318444|ref|YP_001198156.1| aspartate carbamoyltransferase catalytic subunit [Streptococcus suis 05ZYH33]	SSU05_0790
CUST_782_PI403427771	7.21338	P	7.8401	P	0.647643	TGGATGAATTTTTAAAGGCTAAGAAAATTCCAGCAATTTCTGGAATTGACACACGCGCCC	>gi|146318445|ref|YP_001198157.1| carbamoyl phosphate synthase small subunit [Streptococcus suis 05ZYH33]	SSU05_0791
CUST_783_PI403427771	8.41388	P	9.47302	P	0.479915	CACGAAACTAGCTAAAGTTGACAGTTTGTTAGGACCAGAGATGAAGTCAACCGGTGAGAT	>gi|146318446|ref|YP_001198158.1| carbamoyl phosphate synthase large subunit [Streptococcus suis 05ZYH33]	SSU05_0792
CUST_787_PI403427771	10.3227	P	9.54788	P	1.711	ACAACCCACTTTTGGCTGAAAACTCAGTAACTCTTAAAGAAGAGCGTGTACTTGAGTGGT	>gi|146318450|ref|YP_001198162.1| 30S ribosomal protein S16 [Streptococcus suis 05ZYH33]	SSU05_0796
CUST_788_PI403427771	8.07948	P	7.16518	P	1.88466	TGATATTGGACGTATCATTGGTAGAAAAGGACGCACAATTTTTGCAATCAGAACGATTGT	>gi|146318451|ref|YP_001198163.1| RNA-binding protein [Streptococcus suis 05ZYH33]	SSU05_0797
CUST_792_PI403427771	11.1134	P	10.3304	P	1.7207	TTACTGAATATGGACAAGCAGGGCACCTTACTCTTGATCAAATCAAGGAAATGCAGACCG	>gi|146318455|ref|YP_001198167.1| xylanase/chitin deacetylase [Streptococcus suis 05ZYH33]	SSU05_0802
CUST_802_PI403427771	9.87186	P	6.7665	P	8.60612	GCTAAAGAAGCAGCAGGAATTACCTACGGCGAATGGTTTAACGATAAGGTTGTATTTGGT	>gi|146318465|ref|YP_001198177.1| subtilisin-like serine protease [Streptococcus suis 05ZYH33]	SSU05_0811
CUST_803_PI403427771	12.0734	P	9.11813	P	7.75569	ATACTGCCACTGACAAAAAAGATGAAGGCACTGTAACGCCTCCACCTATAGACTCAGAAA	>gi|146318466|ref|YP_001198178.1| subtilisin-like serine protease [Streptococcus suis 05ZYH33]	SSU05_0812
CUST_805_PI403427771	11.0725	P	10.1396	P	1.90907	TTTGCAGTTGATACCCACGTGGGACGGATTTGTAAACACCACGATATTGTCAAAAAATCA	>gi|146318468|ref|YP_001198180.1| EndoIII-related endonuclease [Streptococcus suis 05ZYH33]	SSU05_0813
CUST_804_PI403427771	9.90815	P	9.22758	P	1.60277	CCTACCTCCACTCCTATATTGCCGACCAACTGGCTCAAGATTATTATCTTGTAAAGCCAA	>gi|146318467|ref|YP_001198179.1| sugar kinase [Streptococcus suis 05ZYH33]	SSU05_0814
CUST_806_PI403427771	8.81414	P	7.31129	P	2.83402	TCGTATTCCATTTATCAAACGCATGCACGAGCAAGGTTTGATTGCTTCTATCTCTGTTGG	>gi|146318469|ref|YP_001198181.1| guanosine 5'-monophosphate oxidoreductase [Streptococcus suis 05ZYH33]	SSU05_0815
CUST_807_PI403427771	3.88705	A	4.54042	P	0.635794	TCCATGGCAACAAGTCTTTGGAATCCGCTTTTTTCATTTCTTACAGGGATTGTATCTGCA	>gi|146318470|ref|YP_001198182.1| hypothetical protein SSU05_0816 [Streptococcus suis 05ZYH33]	SSU05_0816
CUST_809_PI403427771	4.26203	A	5.63181	P	0.386949	TTTTTCCAAATGGGTCCAGAAGCCTATTGGATCGGTCTTATTTCAGGGATTTTTGTCTGC	>gi|146318472|ref|YP_001198184.1| Na+-driven multidrug efflux pump [Streptococcus suis 05ZYH33]	SSU05_0818
CUST_810_PI403427771	10.165	P	9.33477	P	1.77796	AAGTACAAGGGCTTTAGTTTGAAAATTGCCGAGGAAAATTTGACCGACCTTGAAGATGGT	>gi|146318473|ref|YP_001198185.1| 16S rRNA-processing protein [Streptococcus suis 05ZYH33]	SSU05_0819
CUST_813_PI403427771	12.9949	P	12.1563	P	1.78832	TTATAGGTGGTTTTGTTAAGCAATCAACAGATGCTTCCGTTGGAGCAGTAGCATTGGAAC	>gi|146318476|ref|YP_001198188.1| sugar metabolism transcriptional regulator [Streptococcus suis 05ZYH33]	SSU05_0822
CUST_816_PI403427771	13.4085	P	14.075	P	0.630027	ATCACTGGTTTCTTGATGTTCTTCGTTAACATCCCAATGGCAGCAATCAACACAGGTATG	>gi|146318479|ref|YP_001198191.1| phosphotransferase system, fructose-specific IIC component [Streptococcus suis 05ZYH33]	SSU05_0825
CUST_817_PI403427771	10.2549	P	9.49282	P	1.69597	AGGCCGTTCACTTACCAAATCGATTGGTAGAAGAGCCAACTGAATTTACTGATGAGGAAA	>gi|146318480|ref|YP_001198192.1| hypothetical protein SSU05_0826 [Streptococcus suis 05ZYH33]	SSU05_0826
CUST_823_PI403427771	10.2662	P	9.56127	P	1.63008	AAGAGGGCGATGATTTGGCTTTGATTGTCTACCGTCACTTCTCAGAATACTTAGGTGTTG	>gi|146318486|ref|YP_001198198.1| transcriptional regulator/sugar kinase [Streptococcus suis 05ZYH33]	SSU05_0832
CUST_824_PI403427771	11.3234	P	10.1493	P	2.25655	TTCCATTTTTCGGACTAGCCAGCTTACCAACGGCTATTTACACTAAAAATGTTCGTCAGA	>gi|146318487|ref|YP_001198199.1| hypothetical protein SSU05_0833 [Streptococcus suis 05ZYH33]	SSU05_0833
CUST_833_PI403427771	7.89981	P	7.29886	P	1.51671	GTATCACGCAATACTAATGCGCCCAAAGAAGCCATTCATGTCTTCATCAATGATATGCCT	>gi|146318496|ref|YP_001198208.1| 4-oxalocrotonate tautomerase [Streptococcus suis 05ZYH33]	SSU05_0842
CUST_834_PI403427771	7.60294	P	8.50032	P	0.536861	GCCCACCAAACAGGAGATTATCAGCAAAAAATCAACCCCCATTGTAATTACCTACTACGA	>gi|146318497|ref|YP_001198209.1| hypothetical protein SSU05_0843 [Streptococcus suis 05ZYH33]	SSU05_0843
CUST_835_PI403427771	8.08343	P	8.9234	P	0.558654	AAGTAGCAGAAGCACAAAGCCAAGTTCAGCAATTTACTGCTACACCATCTCAAAACACAT	>gi|146318498|ref|YP_001198210.1| hypothetical protein SSU05_0844 [Streptococcus suis 05ZYH33]	SSU05_0844
CUST_836_PI403427771	11.3469	P	10.0108	P	2.52474	TGGTTGTGTTATGCTCTACAAGTGGAAACCAACGGCAGCTAAAATCATTTTCCGATGTAT	>gi|146318499|ref|YP_001198211.1| hypothetical protein SSU05_0845 [Streptococcus suis 05ZYH33]	SSU05_0845
CUST_837_PI403427771	9.02278	P	7.97511	P	2.06718	TGTATCCAGTCGTATAGGCATGAGAAGAGATGCAGTGGCGATTGACGATGATATGGATAT	>gi|146318500|ref|YP_001198212.1| thymidine kinase [Streptococcus suis 05ZYH33]	SSU05_0846
CUST_838_PI403427771	10.4033	P	9.385	P	2.02557	AGGAGAACAAATCCAAATTGGTGGCAATGAAACCTACATTCCTGTCTGTCGCAAACATTA	>gi|146318501|ref|YP_001198213.1| thymidine kinase [Streptococcus suis 05ZYH33]	SSU05_0847
CUST_839_PI403427771	11.1612	P	10.4422	P	1.64604	GTTGAAGAAGTGGAATACGACATCGATCCAAAAGATCTTCGTGTCGATATTTACCACGCA	>gi|146318502|ref|YP_001198214.1| peptide chain release factor 1 [Streptococcus suis 05ZYH33]	SSU05_0848
CUST_843_PI403427771	12.2161	P	11.5705	P	1.56444	TTCCTTGCAAACCCTAACTTTAAAGTCATCACAGGAGGAACAGACAACCATCTCTTCCTC	>gi|146318506|ref|YP_001198218.1| serine hydroxymethyltransferase [Streptococcus suis 05ZYH33]	SSU05_0852
CUST_844_PI403427771	10.9776	P	10.2397	P	1.66773	TGCCAAATGCAATCTATGAGGATGCAGAATCGGTTGAGTTTATTCAAAATGACAACGGGA	>gi|146318507|ref|YP_001198219.1| hypothetical protein SSU05_0853 [Streptococcus suis 05ZYH33]	SSU05_0853
CUST_845_PI403427771	9.32252	P	8.66828	P	1.57378	TAGTCCTAGCAATGATTTACACAGAAACCAAGGGACAAGAAGCAGATGTCATGCAATCGA	>gi|146318508|ref|YP_001198220.1| lytic murein transglycosylase [Streptococcus suis 05ZYH33]	SSU05_0854
CUST_854_PI403427771	5.52331	P	4.79606	P	1.65548	TGTTCCAGCTTCTGCTGTCGAATCATTAATTGGAGTAACAATTTCAGAGGAGACAGAAGA	>gi|146318517|ref|YP_001198229.1| hypothetical protein SSU05_0863 [Streptococcus suis 05ZYH33]	SSU05_0863
CUST_855_PI403427771	6.08359	P	4.93226	P	2.22119	CAAAATGTCGCTTCACAAGAAACTATAATTATCGAGGAAATCAGACCAGGTCGGGGAGGT	>gi|146318518|ref|YP_001198230.1| putative replication initiator protein [Streptococcus suis 05ZYH33]	SSU05_0864
CUST_856_PI403427771	4.53045	A	3.48296	A	2.06694	CGTGCAAGTGTGAATCAAGAAATACGTGTTCTTGAACGAGATAAGCGCAAAGCAGAAAGA	>gi|146318519|ref|YP_001198231.1| hypothetical protein SSU05_0865 [Streptococcus suis 05ZYH33]	SSU05_0865
CUST_857_PI403427771	6.85033	P	7.62004	P	0.586534	AAGGCAACACTTGAAGCAATTAAACGCAGTCGATTAAGCAAATCGCCACAGAAAATTTCT	>gi|146318520|ref|YP_001198232.1| hypothetical protein SSU05_0866 [Streptococcus suis 05ZYH33]	SSU05_0866
CUST_862_PI403427771	6.15344	P	6.89647	P	0.597481	TGATAAATCATCTTCGGATAGGAAAGACATTATTCAAGATTGCAACGCAAATTTATCCAG	>gi|146318525|ref|YP_001198237.1| hypothetical protein SSU05_0871 [Streptococcus suis 05ZYH33]	SSU05_0871
CUST_863_PI403427771	9.7065	P	10.5138	P	0.571438	CGGGAATGTTTATTGTACAGATTGTGGAAGCTCTCATATCAGCTTTAAAAATCGCGATGT	>gi|146318526|ref|YP_001198238.1| putative cytoplasmic protein [Streptococcus suis 05ZYH33]	SSU05_0872
CUST_866_PI403427771	6.4623	P	5.79679	P	1.58613	GCTCTATTATGCCGATGATTACAGTTTGGCTGAGATTGCTGAAGAATTTCAAGTCAGCCG	>gi|146318529|ref|YP_001198241.1| hypothetical protein SSU05_0875 [Streptococcus suis 05ZYH33]	SSU05_0875
CUST_867_PI403427771	11.7179	P	10.8781	P	1.78982	GGTATGCCAGATATGTCCCAAATGTTTGGAGGCGGTTTGAAAGGTAAAATTGGTGAGTTT	>gi|146318530|ref|YP_001198242.1| Signal recognition particle GTPase [Streptococcus suis 05ZYH33]	SSU05_0876
CUST_874_PI403427771	9.64545	P	10.2608	P	0.652764	GACAGGATTTGGATTGTATCTGACCCAAGCGGGTCTTGAATCAGTTGGAACTAGCTATTT	>gi|146318537|ref|YP_001198249.1| Signal transduction histidine kinase [Streptococcus suis 05ZYH33]	SSU05_0883
CUST_879_PI403427771	7.55206	P	8.40096	P	0.555208	CGCTGAAGAAGCTTGTTTTGGGCGATCAATCCTTTGAGAATGTAGCCAATCTTGATAAGG	>gi|146318542|ref|YP_001198254.1| peptide ABC transporter permease [Streptococcus suis 05ZYH33]	SSU05_0888
CUST_880_PI403427771	8.1587	P	8.89542	P	0.600103	CTTTGTCATGACTGCCTTTCTCTTTGCTGGTTTCTTCTTTCTCTTGGAATTGCTAGCCAT	>gi|146318543|ref|YP_001198255.1| peptide ABC transporter permease [Streptococcus suis 05ZYH33]	SSU05_0889
CUST_881_PI403427771	7.98921	P	8.71193	P	0.605953	AGCCTCGAATTGATGATGATTTTCTTGCTAGTTGTGCTTCTTGGTTCTGTTTTAGCTGGG	>gi|146318544|ref|YP_001198256.1| peptide ABC transporter permease [Streptococcus suis 05ZYH33]	SSU05_0890
CUST_882_PI403427771	7.5	P	8.09286	P	0.663032	CGGAAGACTTGCTGAATTTGTTTGAAGAGATTAACCGTGACGGGCAAACTATTCTCATGG	>gi|146318545|ref|YP_001198257.1| peptide ABC transporter ATPase [Streptococcus suis 05ZYH33]	SSU05_0891
CUST_883_PI403427771	6.92046	P	7.55685	P	0.643321	TACGAAATTTTTCCCTTACTCTCAACCGATGATTGGATTACGGAGTAGGGCATTGCAAGA	>gi|146318546|ref|YP_001198258.1| putative bacteroiocin operon protein [Streptococcus suis 05ZYH33]	SSU05_0892
CUST_887_PI403427771	9.7893	P	8.52525	P	2.4017	GATATCCATCAGACATTCGCTGGTAAGATTAAGACAGTCAAACGGATGCCAGATGCCTTT	>gi|146318550|ref|YP_001198262.1| carbamoylphosphate synthase large subunit [Streptococcus suis 05ZYH33]	SSU05_0896
CUST_888_PI403427771	10.3657	P	9.40855	P	1.9414	GGAGCTTATCACGCGCTCAATTTCTTCCTGCAACATCCAGATGTTTTCACGAAAGTTATC	>gi|146318551|ref|YP_001198263.1| hypothetical protein SSU05_0897 [Streptococcus suis 05ZYH33]	SSU05_0897
CUST_889_PI403427771	10.6496	P	9.85853	P	1.73039	GATTGGCTTATCAGAACCAGATTGGCTGTCTAGGAGTATTTTCATCTGCCAACTGGCTTC	>gi|146318552|ref|YP_001198264.1| alpha/beta superfamily hydrolase [Streptococcus suis 05ZYH33]	SSU05_0898
CUST_890_PI403427771	10.5017	P	9.84854	P	1.57265	GATTTAAAAACAATTCAAGTAGCTGGAGAGGAGCGGTTTTACCTTGGGGTGCTTGATGAG	>gi|146318553|ref|YP_001198265.1| hypothetical protein SSU05_0899 [Streptococcus suis 05ZYH33]	SSU05_0899
CUST_891_PI403427771	12.243	P	11.3406	P	1.8693	TCCGTTTTAGAAAGCGAAATCGATGAACGGGAATTTTTGCGCATATCAGGATATTCCGTT	>gi|146318554|ref|YP_001198266.1| hypothetical protein SSU05_0900 [Streptococcus suis 05ZYH33]	SSU05_0900
CUST_894_PI403427771	8.5882	P	9.43361	P	0.556552	TCATTAAACGTAAAGCGCAGCAAGTAGGAGTGCCTGTTATAACAGGGAAAGGTCTTAGAC	>gi|146318557|ref|YP_001198269.1| phage integrase family site specific recombinase [Streptococcus suis 05ZYH33]	SSU05_0903
CUST_895_PI403427771	5.99584	P	6.68499	P	0.62022	AAGCTCGCAAAGTTGACCATAATGCGGTACAATTAAGTAAATCGCCCTTTGACAATCGAA	>gi|146318558|ref|YP_001198270.1| hypothetical protein SSU05_0904 [Streptococcus suis 05ZYH33]	SSU05_0904
CUST_898_PI403427771	8.9234	P	8.29274	P	1.54828	TTCGGTCAAAATTAAAACCCTTTTCAATTAATCCAATCAAGACACAGTGGGGAGGCGGAT	>gi|146318561|ref|YP_001198273.1| NisR [Streptococcus suis 05ZYH33]	SSU05_0907
CUST_900_PI403427771	3.9231	A	5.24872	P	0.398977	TCACAACACCAGGACGCAGTGTTTTATTTCTGAGTATTTGGGTGCTAGTAATTAGTGGCT	>gi|146318563|ref|YP_001198275.1| hypothetical protein SSU05_0909 [Streptococcus suis 05ZYH33]	SSU05_0909
CUST_907_PI403427771	8.25093	P	7.22836	P	2.03153	AGGGAAATTGTCTAGTGCCCTCCCCTGATTTAGAAAGTTTTGAATGTGGTTATTCTGACA	>gi|146318570|ref|YP_001198282.1| putative Abi-alpha protein [Streptococcus suis 05ZYH33]	SSU05_0916
CUST_908_PI403427771	9.05316	P	8.46371	P	1.50468	AAATTGGGTACTACATTGAAACACCAAAGACCAAAAGTGGCGAACGTCAAGTTCCTATGG	>gi|146318571|ref|YP_001198283.1| Tn916, transposase [Streptococcus suis 05ZYH33]	SSU05_0917
CUST_909_PI403427771	4.41876	A	3.14372	A	2.42006	GCGAAAACAAGCTACGACGCTTGGCAGAGGAAAATAAAAATGCAAATTGGCTGATTATGA	>gi|146318572|ref|YP_001198284.1| hypothetical protein SSU05_0918 [Streptococcus suis 05ZYH33]	SSU05_0918
CUST_910_PI403427771	3.90333	A	2.95912	A	1.92413	ATGGGTTATCAGTAGGCGTTGAAAATGATTTGTTGAGTGAAGCATTACGTGAGTTGCCAG	>gi|146318573|ref|YP_001198285.1| hypothetical protein SSU05_0919 [Streptococcus suis 05ZYH33]	SSU05_0919
CUST_914_PI403427771	1.32717	A	2.05061	A	0.60565	GAGTTTTTAACGACGTTCTTCAAGCTCTATCCTACAGCGACAGCCAGTGAACTTTCCTAC	>gi|146318577|ref|YP_001198289.1| Tn916 hypothetical protein [Streptococcus suis 05ZYH33]	SSU05_0923
CUST_916_PI403427771	5.14337	A	4.30571	P	1.78714	ACAAGAAGTAGACCACCAATCAAAACCGCCACCATTAAGAAAGTCGGTAAGAAACCATGA	>gi|146318579|ref|YP_001198291.1| hypothetical protein SSU05_0925 [Streptococcus suis 05ZYH33]	SSU05_0925
CUST_918_PI403427771	2.79102	A	2.17033	A	1.53761	ATAACCTTTACGCAAATGACATGGTTTGTCGTGTCACTCTTTGCAGTGATGATACTTGGC	>gi|146318581|ref|YP_001198293.1| hypothetical protein SSU05_0927 [Streptococcus suis 05ZYH33]	SSU05_0927
CUST_921_PI403427771	4.90684	A	3.97912	A	1.90226	CCATTGAAGACGCAGAAGTAAAAAACCGTTTTGAGATTCGATTGAAAAATGAGCGTGCCT	>gi|146318584|ref|YP_001198296.1| Tn916, transcriptional regulator, putative [Streptococcus suis 05ZYH33]	SSU05_0930
CUST_923_PI403427771	3.6258	A	2.64905	A	1.96802	TCAAGGAGCAGATGTTGACTGGTATATCAAGGCAGACGATATTGTGCTGACAAAGGATTC	>gi|146318586|ref|YP_001198298.1| hypothetical protein SSU05_0932 [Streptococcus suis 05ZYH33]	SSU05_0932
CUST_926_PI403427771	10.225	P	9.62759	P	1.51297	CTTGGAAAAGAGATTGATAGCTCTCAGATTTCAATTGTCCCTCTAGGGGGCAGACATGTT	>gi|146318589|ref|YP_001198301.1| hypothetical protein SSU05_0935 [Streptococcus suis 05ZYH33]	SSU05_0935
CUST_927_PI403427771	11.2129	P	10.5523	P	1.58075	AGGAATTTCAAGGCAATATCATTATCATCGATGGTGACAGCTACCGTTCTCAACATCCCA	>gi|146318590|ref|YP_001198302.1| Signal recognition particle GTPase [Streptococcus suis 05ZYH33]	SSU05_0936
CUST_928_PI403427771	6.93745	P	6.05377	P	1.84508	CGGAGACAATATAAAATCACTACGCCGAACACACGATTTAACACAGCCAGAATTTGCGAA	>gi|146318591|ref|YP_001198303.1| transcriptional regulator [Streptococcus suis 05ZYH33]	SSU05_0937
CUST_929_PI403427771	4.85694	A	3.26301	A	3.0187	TGAGCAGTTGGAGAAGCGAATAGAGCAGTTTAAGCAATCGAAGAAACCTAAAAACGGCTA	>gi|146318592|ref|YP_001198304.1| ATPases with chaperone activity, ATP-binding subunit [Streptococcus suis 05ZYH33]	SSU05_0938
CUST_931_PI403427771	11.0544	P	9.50897	P	2.91885	CAAGCCTTTGGTAAAGAATCTACACCGCCCCCAGATTACAGAAATGAGGATACAGAATGA	>gi|146318594|ref|YP_001198306.1| hypothetical protein SSU05_0940 [Streptococcus suis 05ZYH33]	SSU05_0940
CUST_936_PI403427771	8.11893	P	9.17009	P	0.482581	AAGCTACGCAGGATATACGATTAAAGAAATTCCAGCGAAGGTTTTATTTGTGACAGGTCT	>gi|146318599|ref|YP_001198311.1| hypothetical protein SSU05_0945 [Streptococcus suis 05ZYH33]	SSU05_0945
CUST_937_PI403427771	8.02118	P	8.91587	P	0.537865	TTCTCAAAAAACCGCAAGAAGAAATTGATCGAGTTTTGAATCTGGTGGGCCTAAGTGAGG	>gi|146318600|ref|YP_001198312.1| hypothetical protein SSU05_0946 [Streptococcus suis 05ZYH33]	SSU05_0946
CUST_938_PI403427771	7.63638	P	8.81414	P	0.442037	TGGATTCTGAAAACGCAAAAGCTATCATGGCAGCTATTAATGCTCTTGAATCAACCAAAA	>gi|146318601|ref|YP_001198313.1| ABC-type multidrug transport system, ATPase and permease component [Streptococcus suis 05ZYH33]	SSU05_0947
CUST_939_PI403427771	8.10122	P	9.23057	P	0.457123	AGTGGCGATATCATGTCACGAATATCGGTTAATCCTCAAATCTGTAGATTTTTGGCTGTT	>gi|146318602|ref|YP_001198314.1| cytolysin B transport protein [Streptococcus suis 05ZYH33]	SSU05_0948
CUST_940_PI403427771	7.34216	P	8.36005	P	0.493839	TGTGAGACTGAGGAATATTGTTTGTGCCACGGATTTTTAGGAGGATTGGATTTCTTGCAA	>gi|146318603|ref|YP_001198315.1| lantibiotic modifying enzyme [Streptococcus suis 05ZYH33]	SSU05_0949
CUST_941_PI403427771	5.5609	P	6.4886	P	0.525698	GTGATGAAAAAAGAACCCCTTTCTGATTTAGCGGACAAATACTTTGACCTAATCTCAGAA	>gi|146318604|ref|YP_001198316.1| hypothetical protein SSU05_0950 [Streptococcus suis 05ZYH33]	SSU05_0950
CUST_942_PI403427771	5.61921	P	6.56829	P	0.517964	AGAAAGCGACCGTGAAAGAATGGACGCTATTGATAAGCTAATGGAGCAACTATTGGAAGA	>gi|146318605|ref|YP_001198317.1| DNA recombinase, putative [Streptococcus suis 05ZYH33]	SSU05_0951
CUST_943_PI403427771	6.55548	P	7.39297	P	0.559616	ATTCTGTGATGGGGCGCATTTTGAAAAACGTCAACTACCTTGGAAATGATACGTATCCAG	>gi|146318606|ref|YP_001198318.1| recombinase [Streptococcus suis 05ZYH33]	SSU05_0952
CUST_944_PI403427771	6.77751	P	7.98921	P	0.43176	ACCTTCTGTGGAGATTGTGGCGATATTTATAGACGGGTCTATTGGAATATCCACGGAAGA	>gi|146318607|ref|YP_001198319.1| DNA recombinase, putative [Streptococcus suis 05ZYH33]	SSU05_0953
CUST_946_PI403427771	7.64815	P	7.05147	P	1.51223	AAATTGCTACAGAATTGGATGATAAAAATAGAAACAACCTTGTTGTGCCTCCCGGAGCGT	>gi|146318609|ref|YP_001198321.1| hypothetical protein SSU05_0955 [Streptococcus suis 05ZYH33]	SSU05_0955
CUST_947_PI403427771	9.19696	P	8.44474	P	1.68439	AAAAGGAGAAATACTGCATTTCCCGGTGGACAATTATTATTATGAGGGCAAACGGACAGC	>gi|146318610|ref|YP_001198322.1| hypothetical protein SSU05_0956 [Streptococcus suis 05ZYH33]	SSU05_0956
CUST_952_PI403427771	8.09714	P	7.18856	P	1.8772	TTGATTATAGCTTCTCAAAGCGTGAAATCACTGGACAGCTGGAACTCATCATCACGAGTC	>gi|146318615|ref|YP_001198327.1| hypothetical protein SSU05_0961 [Streptococcus suis 05ZYH33]	SSU05_0961
CUST_954_PI403427771	2.64905	A	4.03442	A	0.382792	CTTAGCCTTGAAACCTTACAGGCCATGATTCAACAGGACTTGGCTATTTCTAGTCAGGAT	>gi|146318617|ref|YP_001198329.1| hypothetical protein SSU05_0963 [Streptococcus suis 05ZYH33]	SSU05_0963
CUST_956_PI403427771	5.3229	A	4.42896	P	1.85825	ACGGATGTCACCCTAAAAGACGGTTCTGTCTTAAAAGAAGGAACGGAAGTCACGAAATAT	>gi|146318619|ref|YP_001198331.1| agglutinin receptor [Streptococcus suis 05ZYH33]	SSU05_0965
CUST_957_PI403427771	7.31129	P	7.95024	P	0.642184	AAAACTCTATGAATATGCGACAAAAATGAGCACCTTGGCCAAGGTCAAACAAACTCTGGA	>gi|146318620|ref|YP_001198332.1| transcriptional regulator [Streptococcus suis 05ZYH33]	SSU05_0966
CUST_958_PI403427771	7.04642	P	7.8264	P	0.582374	ACAAGTTATCCATTTGGATATTGCGACAGGCGATGTTGTAACTCCTCAGCCGATTACATA	>gi|146318621|ref|YP_001198333.1| hypothetical protein SSU05_0967 [Streptococcus suis 05ZYH33]	SSU05_0967
CUST_960_PI403427771	3.30765	A	4.53045	P	0.42845	AGAATGTAGAAACACTTCTTTTGGATGCCAATGGTAGACGCATTATTGCCAATAGCGAGT	>gi|146318623|ref|YP_001198335.1| Type IV secretory pathway, VirB4 component [Streptococcus suis 05ZYH33]	SSU05_0969
CUST_961_PI403427771	2.4623	A	3.66381	A	0.434821	CAAGTACCGTTTTCATTATGAACTAACGGTGCCAGACCGCACATTTACTGGAAGAAAAGG	>gi|146318624|ref|YP_001198336.1| hypothetical protein SSU05_0970 [Streptococcus suis 05ZYH33]	SSU05_0970
CUST_967_PI403427771	4.00566	A	4.85694	P	0.554295	TCACTTGGGCAGAACTAGCTCGCAAAGTATTCAACGGTCAATATGTTTATCCAAGTGAGT	>gi|146318630|ref|YP_001198342.1| hypothetical protein SSU05_0976 [Streptococcus suis 05ZYH33]	SSU05_0976
CUST_968_PI403427771	3.16975	A	4.17677	P	0.497574	TGGGGTGACTTATCGTTGTACAAAAGCGTGTGATGTAAACCGTGAAATCTTACTGTCACT	>gi|146318631|ref|YP_001198343.1| arsenate reductase [Streptococcus suis 05ZYH33]	SSU05_0977
CUST_971_PI403427771	1.35038	A	2.56605	A	0.430574	AGGTGGAATCTATCTGATTTCTATCGTCATTTTGATTTTTGAAATCATCCGTGCACCAGA	>gi|146318634|ref|YP_001198346.1| hypothetical protein SSU05_0980 [Streptococcus suis 05ZYH33]	SSU05_0980
CUST_974_PI403427771	14.5366	P	13.1356	P	2.64086	CTGGCGACAAAAAAGTTGGCGTTATCAAAGTTGTACGTGAAATCACTGGTCTTGGTCTTA	>gi|146318637|ref|YP_001198349.1| ribosomal protein L7/L12 [Streptococcus suis 05ZYH33]	SSU05_0983
CUST_975_PI403427771	14.8059	P	13.6625	P	2.20908	GCAGTTGCTCCAGCTAAAACAATTTACGATTTCGCGAAAACTGCTGATGCTCTTGAAATC	>gi|146318638|ref|YP_001198350.1| ribosomal protein L10 [Streptococcus suis 05ZYH33]	SSU05_0984
CUST_978_PI403427771	5.18756	A	5.78709	P	0.659969	CAAATACCATTTTCCAGAACGCAATCGCATTATAGCTGGTTTGGTGGAAGGATTGGTAGT	>gi|146318641|ref|YP_001198353.1| Rossmann fold nucleotide-binding protein involved in DNA uptake [Streptococcus suis 05ZYH33]	SSU05_0987
CUST_986_PI403427771	8.82138	P	9.66738	P	0.556326	CCTGGCAGTCGATTTGCACTTGTAACCAATTACTATCACGTTTTCAGAGCTCTGCTATTG	>gi|146318649|ref|YP_001198361.1| hypothetical protein SSU05_0995 [Streptococcus suis 05ZYH33]	SSU05_0995
CUST_989_PI403427771	9.26704	P	8.62172	P	1.56409	GCAGATATTACCCGAATTGCCAAGCATTTGCGCATGAAACTTCCAGTTTTTGAGGATATG	>gi|146318652|ref|YP_001198364.1| Fe-S-cluster oxidoreductase [Streptococcus suis 05ZYH33]	SSU05_0998
CUST_990_PI403427771	9.17009	P	8.51545	P	1.57421	ACCATGTTACGTTCCTATTTTGGAAAGAGTCATCACGTTGTTACATCTGTCTGCCTACGG	>gi|146318653|ref|YP_001198365.1| nucleotide-binding protein implicated in inhibition of septum formation [Streptococcus suis 05ZYH33]	SSU05_0999
CUST_992_PI403427771	9.46829	P	10.4033	P	0.523027	AAAAAATCTTGTTGCCTGTAATGTCCACACTCTTGTTGGCGCCATTTGTTTTAGCTCAAC	>gi|146318655|ref|YP_001198367.1| hypothetical protein SSU05_1001 [Streptococcus suis 05ZYH33]	SSU05_1001
CUST_993_PI403427771	11.8234	P	12.7905	P	0.511527	GAAAAGCTATGAAATTAGCCAAAGAGCAGGGCTGTCTCATCAGTCTGCATGAAGAAGACC	>gi|146318656|ref|YP_001198368.1| dihydroorotase [Streptococcus suis 05ZYH33]	SSU05_1002
CUST_994_PI403427771	11.4589	P	12.3982	P	0.521514	GGACGCTGTTATTAAGGTGGTCAATAGCTTAGACCAGCCTGTTGTCTATATTCTTTGGGG	>gi|146318657|ref|YP_001198369.1| uracil-DNA glycosylase [Streptococcus suis 05ZYH33]	SSU05_1003
CUST_995_PI403427771	10.8932	P	11.7001	P	0.571634	CTTGGTGTTCGGAGATCCTACAATTGGCTGGCCGTCGACTATTTGTATCATCCTATTTTT	>gi|146318658|ref|YP_001198370.1| putative glycosyltransferase [Streptococcus suis 05ZYH33]	SSU05_1004
CUST_1006_PI403427771	10.6116	P	11.6723	P	0.479381	TTTAGTTGGACAGCTTCGGCAGAGAAATACATCTGGCTCTACCGTGAAATTAGTGGTTAG	>gi|146318669|ref|YP_001198381.1| glycogen synthase [Streptococcus suis 05ZYH33]	SSU05_1015
CUST_1007_PI403427771	10.0254	P	11.267	P	0.422901	TACCACTTTCGCACGACGAAGTTGTTCATGGGAAACACTCCATTATCGAGAAGATGAATG	>gi|146318670|ref|YP_001198382.1| 1,4-alpha-glucan branching enzyme [Streptococcus suis 05ZYH33]	SSU05_1016
CUST_1008_PI403427771	6.74977	P	6.02395	P	1.65384	AATAGCCGACGAACTTGGGGTCAAGCTTGAAGTTTCAGCAATGAGTTTTGACAATGTATT	>gi|146318671|ref|YP_001198383.1| amino acid ABC transporter periplasmic protein [Streptococcus suis 05ZYH33]	SSU05_1017
CUST_1009_PI403427771	4.49372	A	3.54044	A	1.93627	TCACAGAAGGTAGAAGCAGTTATTTTTGAAGAGCCGATTGCGAAAGCTTATGTTGCCAAA	>gi|146318672|ref|YP_001198384.1| putative amino acid transporter, amino acid-binding protein [Streptococcus suis 05ZYH33]	SSU05_1018
CUST_1010_PI403427771	4.30571	A	3.69868	A	1.52312	ATGAAAAAATATATTTTGATGGGATTGGTTTTGTTGGCAACGATGACCCTAAATGCTTGA	>gi|146318673|ref|YP_001198385.1| hypothetical protein SSU05_1019 [Streptococcus suis 05ZYH33]	SSU05_1019
CUST_1011_PI403427771	7.51786	P	6.74977	P	1.70302	AGGTGGACATATTGAAGAAGGCGAGAATTTCCATGATTCGGTTGTTAGAGAAGTGCAAGA	>gi|146318674|ref|YP_001198386.1| NTP pyrophosphohydrolase including oxidative damage repair enzymes [Streptococcus suis 05ZYH33]	SSU05_1020
CUST_1012_PI403427771	7.58543	P	6.81385	P	1.70714	CTTGGCGGACTATTATAATCAGAAGATAGGCTACCAGCTCATGCAGGCAGCTTTAGAAAA	>gi|146318675|ref|YP_001198387.1| histone acetyltransferase HPA2-like acetyltransferase [Streptococcus suis 05ZYH33]	SSU05_1021
CUST_1017_PI403427771	10.8699	P	10.165	P	1.63006	GCTACCACAAAGGCAAATACCATCTCTTCATATAAGGACCTTAAAGGCAAGACTGTCGGT	>gi|146318680|ref|YP_001198392.1| amino acid ABC transporter periplasmic protein [Streptococcus suis 05ZYH33]	SSU05_1026
CUST_1023_PI403427771	4.2065	A	5.044	P	0.55961	TTTGGGGAATATAGACTGGTGAGTGAAAATATCGGTGAATACTGCCTGATTGAAGCAGGT	>gi|146318685|ref|YP_001198398.1| hypothetical protein SSU05_1032 [Streptococcus suis 05ZYH33]	SSU05_1032
CUST_1024_PI403427771	10.3122	P	9.40299	P	1.87807	TCTCCGTGTAGAGCGTCATGTGTCAAATGCTGAAAAGATTGTTGATTTCTTGCTCAATCA	>gi|146318687|ref|YP_001198399.1| O-acetylhomoserine sulfhydrylase [Streptococcus suis 05ZYH33]	SSU05_1033
CUST_1040_PI403427771	5.33441	A	4.26203	P	2.1029	ATGGTGTAAATATGTGTCAGATTGTATCAAGCAAATGGAGCAAGGATACGAGCCTGGCTA	>gi|146318703|ref|YP_001198415.1| hypothetical protein SSU05_1049 [Streptococcus suis 05ZYH33]	SSU05_1049
CUST_1045_PI403427771	11.1995	P	11.8868	P	0.621027	GAAGGACGGACCAGTTTTATTATTGCTCATCGCCTATCAACCATTCAATCAGCTGACTTG	>gi|146318708|ref|YP_001198420.1| ABC-type multidrug transport system, ATPase and permease component [Streptococcus suis 05ZYH33]	SSU05_1054
CUST_1047_PI403427771	11.0598	P	11.6544	P	0.662249	TGTGCGTCATCTTTCCTTTTCTTATCCAAAATCTGCTGAGGAGTCCCTGTCTGACATTAC	>gi|146318710|ref|YP_001198422.1| ABC-type multidrug transport system, ATPase and permease component [Streptococcus suis 05ZYH33]	SSU05_1056
CUST_1050_PI403427771	9.41818	P	8.82774	P	1.5057	CCGAGTCATACTAGTTTTTGGAATCGGGTTAAGGACGCCTTTATTGGAGAGGTGGAGTAA	>gi|146318713|ref|YP_001198425.1| inorganic polyphosphate/ATP-NAD kinase [Streptococcus suis 05ZYH33]	SSU05_1059
CUST_1051_PI403427771	9.90499	P	8.58293	P	2.50024	CTTGCTCAAGATATGCAAGATATTGCCGGTCTTCGGATTATGGTTCAATTTGTGGACGAC	>gi|146318714|ref|YP_001198426.1| hypothetical protein SSU05_1060 [Streptococcus suis 05ZYH33]	SSU05_1060
CUST_1052_PI403427771	6.2483	P	6.85033	P	0.658829	ATGAAGAATCACCGCTTTTCACTCCGTATTCGTACATTTGAGGACTCAGCAGAACTAACC	>gi|146318715|ref|YP_001198427.1| hypothetical protein SSU05_1061 [Streptococcus suis 05ZYH33]	SSU05_1061
CUST_1053_PI403427771	5.08638	A	6.06131	P	0.508764	ACCAGCAGGACAAATTTCTGACATTATTTCTGCAACCGAAATTCCACTTGATAAACTTGC	>gi|146318716|ref|YP_001198428.1| hypothetical protein SSU05_1062 [Streptococcus suis 05ZYH33]	SSU05_1062
CUST_1056_PI403427771	10.1988	P	11.0214	P	0.565425	CTGTCCAAGCAATTGGAAAAATTGCAATTTCTCCCTCTGACTACGGAATTGACTTGCTCG	>gi|146318720|ref|YP_001198432.1| cysteine sulfinate desulfinase/cysteine desulfurase [Streptococcus suis 05ZYH33]	SSU05_1066
CUST_1057_PI403427771	10.6218	P	11.5598	P	0.521977	TGATAACACCTTTGAACAAACCAAAGCAGGTCACTATCAGCTTACACGTCTTCTGGAAGA	>gi|146318721|ref|YP_001198433.1| hypothetical protein SSU05_1067 [Streptococcus suis 05ZYH33]	SSU05_1067
CUST_1058_PI403427771	9.13331	P	9.93424	P	0.573981	TTGACGCTTACAAGCAAGAACGTATCCAAACATTTGAGAATAAGGATGCAGCCATTCTGG	>gi|146318722|ref|YP_001198434.1| hypothetical protein SSU05_1068 [Streptococcus suis 05ZYH33]	SSU05_1068
CUST_1059_PI403427771	14.7263	P	13.6556	P	2.10046	ATATCCCAATCCATGCAATCTCAGAAATCAAGGAACGTATCAGCGAAGCAAACTCTCAGA	>gi|146318723|ref|YP_001198435.1| redox-sensing transcriptional repressor Rex [Streptococcus suis 05ZYH33]	SSU05_1069
CUST_1060_PI403427771	10.4807	P	9.55074	P	1.90527	ATTGACAGCGATAATTATCTACCAAAGCGTGACGAGTTTGAATTAGCCCTCATAAGGGCT	>gi|146318724|ref|YP_001198436.1| hypothetical protein SSU05_1070 [Streptococcus suis 05ZYH33]	SSU05_1070
CUST_1063_PI403427771	9.78113	P	10.3973	P	0.652394	GAGGCCTTTCTACCTAGAGAACGTTTAGTAGAAGTTGGAGCTGAGCGTCTCAGTAATCAG	>gi|146318727|ref|YP_001198439.1| putative DNA repair protein [Streptococcus suis 05ZYH33]	SSU05_1073
CUST_1066_PI403427771	13.1356	P	12.4837	P	1.57128	TCTGTTCGTGATGCAGCTTACTCAATCATCAACAAAAAAGGCGCAACTTACTACGGTATC	>gi|146318730|ref|YP_001198442.1| L-lactate dehydrogenase [Streptococcus suis 05ZYH33]	SSU05_1076
CUST_1068_PI403427771	9.39661	P	8.68855	P	1.63361	TATCAGGAAAAGCAATTTATCGTTGCGAGTCATACCGAGCAGACGGACTATGGTAATGTG	>gi|146318732|ref|YP_001198444.1| dihydrofolate reductase [Streptococcus suis 05ZYH33]	SSU05_1078
CUST_1073_PI403427771	14.0377	P	12.0924	P	3.85137	CACAAACCTTGATTCAGCTGTTGCTGGTGGTTACAATCTTGTGTTCGGTATTGGTTTTGC	>gi|146318737|ref|YP_001198449.1| ABC transporter periplasmic protein [Streptococcus suis 05ZYH33]	SSU05_1083
CUST_1074_PI403427771	12.7953	P	11.6125	P	2.27021	GGTCGCTAAAGATAAATCGACAGTCGAGACGACAGTCGGGGAATTACTACCATATTCCTT	>gi|146318738|ref|YP_001198450.1| cytidine deaminase [Streptococcus suis 05ZYH33]	SSU05_1084
CUST_1075_PI403427771	13.2009	P	12.081	P	2.17325	TGTTAAAACATCTACAGGATTTTCTACAGGCGGTGCTACAGTAGCGGATGTTGCCTTAAT	>gi|146318739|ref|YP_001198451.1| deoxyribose-phosphate aldolase [Streptococcus suis 05ZYH33]	SSU05_1085
CUST_1076_PI403427771	13.0662	P	11.9687	P	2.1398	GAGGATGGCTATATTGTGGGACTTCCTGCTTTGGAATTTGGTCTCTTTGCAATGAAACTT	>gi|146318740|ref|YP_001198452.1| pyrimidine-nucleoside phosphorylase [Streptococcus suis 05ZYH33]	SSU05_1086
CUST_1077_PI403427771	11.1928	P	10.1462	P	2.06576	GCTGTGGTTATGGACCAATTGGTTTGACACTTGCTAAGGTGTTTAGTACCAAGACAACAC	>gi|146318741|ref|YP_001198453.1| 16S RNA G1207 methylase RsmC [Streptococcus suis 05ZYH33]	SSU05_1087
CUST_1079_PI403427771	11.1538	P	9.13924	P	4.04055	AGAAACTAAAGGTTTGATTCACAAAAACAAAGCAAGCCGCGATAAAGCACGTCTTGCATC	>gi|146318743|ref|YP_001198455.1| 30S ribosomal protein S20 [Streptococcus suis 05ZYH33]	SSU05_1089
CUST_1082_PI403427771	8.75406	P	7.75097	P	2.00429	ACAGAGTTCGCTACAAAACTACCTGGGAGACAGTTGGAAGTTGGAAATTGGAAATAGAGC	>gi|146318746|ref|YP_001198458.1| hypothetical protein SSU05_1092 [Streptococcus suis 05ZYH33]	SSU05_1092
CUST_1085_PI403427771	12.5971	P	12.0023	P	1.51021	CTAGAGGATAAAGGCCATGGTTTTGAATTGGGGGCTGATGACTATTTGACAAAACCGTTT	>gi|146318749|ref|YP_001198461.1| response regulator [Streptococcus suis 05ZYH33]	SSU05_1095
CUST_1095_PI403427771	12.6364	P	11.7392	P	1.86238	TTTGGAAATTTCAATCATTAACCGTGCAGCTAGTTCAGGTTCACGTGCGACCTTTGATAG	>gi|146318759|ref|YP_001198471.1| ABC-type phosphate transport system, periplasmic component [Streptococcus suis 05ZYH33]	SSU05_1105
CUST_1096_PI403427771	8.97611	P	8.37236	P	1.51966	AGCTTTGTTTCTTTTGAGTAGTATGGCTCTTTCTGGTTGTCCTTCTTGGATCGATCGAGG	>gi|146318760|ref|YP_001198472.1| ABC-type phosphate transport system, periplasmic component [Streptococcus suis 05ZYH33]	SSU05_1106
CUST_1097_PI403427771	8.15368	P	8.76813	P	0.653179	TGGAATGGTAGAAGGAATCGGATATACAGAAGTTGCTCGTATGTATCCCCACCATTTTGC	>gi|146318761|ref|YP_001198473.1| rRNA methyltransferase, putative [Streptococcus suis 05ZYH33]	SSU05_1107
CUST_1101_PI403427771	11.6473	P	10.902	P	1.67637	GATGAGCTTTCTGTGAAGCAGCTTATTGGGTTAATCGAAACCTATCCGAGTCTCTTACGG	>gi|146318765|ref|YP_001198477.1| transcriptional regulator Spx [Streptococcus suis 05ZYH33]	SSU05_1111
CUST_1110_PI403427771	5.49836	P	4.89602	P	1.51818	GCTCTTTGCCAGTAGGTGCCAAAGCCTATAACGATGATGAATTGGCCTTGTATTTTACAA	>gi|146318774|ref|YP_001198486.1| histone acetyltransferase HPA2-like acetyltransferase [Streptococcus suis 05ZYH33]	SSU05_1120
CUST_1111_PI403427771	10.1911	P	9.43033	P	1.69443	GGAGAACGTATCGTCCTAGTTGCTGAAGAAACGGGGGTTTGTAAAGGTTATATCACCTTG	>gi|146318777|ref|YP_001198489.1| histone acetyltransferase HPA2-like acetyltransferase [Streptococcus suis 05ZYH33]	SSU05_1123
CUST_1112_PI403427771	10.088	P	8.77245	P	2.48904	GCTGATTTCTTTAAGGAGTTGGATAAGGACCGTCGGGAGAAAAAATGCGAATATGCTGTA	>gi|146318778|ref|YP_001198490.1| hypothetical protein SSU05_1124 [Streptococcus suis 05ZYH33]	SSU05_1124
CUST_1113_PI403427771	12.2249	P	11.5896	P	1.55327	CGATTTTTGTCCTTTGGGCTCTATCACTTCCAGATGCTAGAAATGCGGTTCGTTTCTTTT	>gi|146318779|ref|YP_001198491.1| hypothetical protein SSU05_1125 [Streptococcus suis 05ZYH33]	SSU05_1125
CUST_1114_PI403427771	10.902	P	9.40575	P	2.82107	AGATTTTGGTAATGAATTTGCGAATGCTCAAAAAGACATGACAGGCTGGTTGGTGCAAAA	>gi|146318780|ref|YP_001198492.1| hypothetical protein SSU05_1126 [Streptococcus suis 05ZYH33]	SSU05_1126
CUST_1121_PI403427771	8.86096	P	9.64309	P	0.581506	CATCTTTAGCCTCTTTCTGCTCCTTATCTCACTCTGGATTGTCCTCCTCAGTCTAGCAAT	>gi|146318787|ref|YP_001198499.1| hypothetical protein SSU05_1133 [Streptococcus suis 05ZYH33]	SSU05_1133
CUST_1122_PI403427771	9.88047	P	10.868	P	0.504323	ACTCAGCTTTGCTCATTTGTCACACCTCAATGGAGAAGTAGCAATCAATCATTCCACATT	>gi|146318788|ref|YP_001198500.1| hypothetical protein SSU05_1134 [Streptococcus suis 05ZYH33]	SSU05_1134
CUST_1124_PI403427771	11.5343	P	10.8092	P	1.65302	ATCTCAAATTGTTGGAGGAGAGTGGCTATATCATTCGCAAGCGAAATCCTGACAATCAGA	>gi|146318790|ref|YP_001198502.1| transcriptional regulator [Streptococcus suis 05ZYH33]	SSU05_1136
CUST_1126_PI403427771	7.45877	P	8.24677	P	0.579149	TGGTGATTATGTTCATACGTCACTTTGGCGCCGTCATGAAAATTGGACTGTTATTTTCCA	>gi|146318792|ref|YP_001198504.1| putative cation efflux transporter [Streptococcus suis 05ZYH33]	SSU05_1138
CUST_1127_PI403427771	12.3846	P	12.989	P	0.657733	GGAGAGACGTATACGGAAAAAAAGGATGAAACTGCAGTAGTGGTAGCTGATAAGACACCA	>gi|146318793|ref|YP_001198505.1| D-beta-hydroxybutyrate permease [Streptococcus suis 05ZYH33]	SSU05_1140
CUST_1129_PI403427771	12.9491	P	13.8318	P	0.54236	TCACCCAATTTTGAAAAAAGTGGTATCGGACTTGCTTGCAGAACTAGGGGAACAAAAAGA	>gi|146318795|ref|YP_001198507.1| putative 2-amino-4-hydroxy-6-hydroxymethylpteridine pyrophosphokinase [Streptococcus suis 05ZYH33]	SSU05_1141
CUST_1130_PI403427771	12.834	P	13.6342	P	0.574276	GTCATCTGTCAGGAGATTTTTGATCAATTTCCAAAGGTGGAGAAGATTCGCTTGGCCATT	>gi|146318796|ref|YP_001198508.1| dihydroneopterin aldolase [Streptococcus suis 05ZYH33]	SSU05_1142
CUST_1131_PI403427771	12.5264	P	13.3494	P	0.56526	ACAAGGTACCAATTATTCTCATGCACAACCAGAAAGACGAAAGCTATGCGGATGTTGTTG	>gi|146318797|ref|YP_001198509.1| dihydropteroate synthase [Streptococcus suis 05ZYH33]	SSU05_1143
CUST_1134_PI403427771	11.1672	P	10.461	P	1.63151	GAACATCAGCTTTGCTCAAGTCAATCAAAATCGTCGTCATCTCTTGGTAACAGTGCCAAT	>gi|146318800|ref|YP_001198512.1| hypothetical protein SSU05_1146 [Streptococcus suis 05ZYH33]	SSU05_1146
CUST_1135_PI403427771	9.81246	P	9.05692	P	1.68826	GACCCAACCAAAGTAATCATGGAAGTAAAAGTTCCAGAAGAACGACCAGACTGGTTGGTA	>gi|146318801|ref|YP_001198513.1| SPX domain-containing protein [Streptococcus suis 05ZYH33]	SSU05_1147
CUST_1136_PI403427771	12.0772	P	10.631	P	2.72503	CAAGATCGAACAACTACGAGAACTCTATCATCCCCTGGCAGACGATTTACTAGCCAAGTA	>gi|146318802|ref|YP_001198514.1| hypothetical protein SSU05_1148 [Streptococcus suis 05ZYH33]	SSU05_1148
CUST_1140_PI403427771	11.2096	P	10.5281	P	1.60383	AAGACTACTACAACTTTGAGAGGATGAATTTGCCGAAAGATCATCCAGCCCGTGATATGC	>gi|162139881|ref|YP_001198518.2| phenylalanyl-tRNA synthetase subunit alpha [Streptococcus suis 05ZYH33]	SSU05_1152
CUST_1141_PI403427771	6.75471	P	9.83345	P	0.11836	GCATTCTTTGGTGTGCCAAATGAGAATGTTTGGGCCAATAAATGGCAGGCAAAACTATAA	>gi|146318807|ref|YP_001198519.1| Beta-glucosidase-related glycosidase [Streptococcus suis 05ZYH33]	SSU05_1153
CUST_1142_PI403427771	10.1462	P	13.4408	P	0.101906	TACCTTGGTAAAAGCCAAACAAGAAGGAATTTTCCCAGTCAATCCAGAACGCTACAAACG	>gi|146318808|ref|YP_001198520.1| hypothetical protein SSU05_1154 [Streptococcus suis 05ZYH33]	SSU05_1154
CUST_1143_PI403427771	8.54239	P	11.3469	P	0.143135	GCTGCGGAAGTTTTTGGTGTTGAAGATAAAGAACCGTTTTTAGCTGAATGGAATCGAGTT	>gi|146318809|ref|YP_001198521.1| phosphatase [Streptococcus suis 05ZYH33]	SSU05_1155
CUST_1144_PI403427771	9.778	P	12.8073	P	0.122487	CAGCAGGAGGTAGTGCCAAGGCTTACAAATCTAATGTCCTTTCCAAGGAAAATTTGGAAG	>gi|146318810|ref|YP_001198522.1| D-mannonate oxidoreductase [Streptococcus suis 05ZYH33]	SSU05_1156
CUST_1145_PI403427771	8.78599	P	12.0881	P	0.101384	GGATGGTTCAACCTCTTTAGCTTTCCTAAAATCTGATTTAGCAGGTGTTGATCCTGTGGC	>gi|146318811|ref|YP_001198523.1| mannonate dehydratase [Streptococcus suis 05ZYH33]	SSU05_1157
CUST_1146_PI403427771	8.70476	P	11.7282	P	0.122983	TTGGTACAATCTCAATCCAAGTTACAACATTGCTCTGGCCAATACTTTGGCGAATTTCCA	>gi|146318812|ref|YP_001198524.1| glucuronate isomerase [Streptococcus suis 05ZYH33]	SSU05_1158
CUST_1147_PI403427771	8.44474	P	11.2631	P	0.141773	CGAGCAAGTGACATCAGTATTACGGCTATAACCTATGAAGAGGCTACCCTCGAAGAGTAG	>gi|146318813|ref|YP_001198525.1| glucuronate isomerase [Streptococcus suis 05ZYH33]	SSU05_1159
CUST_1148_PI403427771	8.00427	P	10.1558	P	0.225075	TATTATCAAGCTTTTCCCTGGTGGTGTCTTGGGTCCTGGATTTATCAAGGATATTCACGG	>gi|146318814|ref|YP_001198526.1| 2-keto-3-deoxy-6-phosphogluconate aldolase [Streptococcus suis 05ZYH33]	SSU05_1160
CUST_1150_PI403427771	9.66543	P	8.85114	P	1.75844	CAAGGGTCGGGAACCTATATCAGCTCTAAAAAAGGAGTATCAGAGGATCCCCTAGGTTTT	>gi|146318816|ref|YP_001198528.1| transcriptional regulator [Streptococcus suis 05ZYH33]	SSU05_1162
CUST_1151_PI403427771	3.61283	A	5.53226	P	0.264358	GATGTTGTCTGTCTCAATCGTTACTATGGTTGGTATGTTGCTCATGGTGACTTGAAGGCG	>gi|146318817|ref|YP_001198529.1| beta-D-glucuronidase [Streptococcus suis 05ZYH33]	SSU05_1163
CUST_1152_PI403427771	3.35158	A	4.55119	P	0.435393	CCACAGGAAATAGTCGACTTGGGGATGGCTAGTTTTCAATTCAAACATACCATTGAAGGT	>gi|146318818|ref|YP_001198530.1| ribokinase family sugar kinase [Streptococcus suis 05ZYH33]	SSU05_1164
CUST_1154_PI403427771	1.858	A	4.64101	P	0.145288	TTCTGGTAAAATGTCTATGCTGTTGATTTTGCCAGGTATTCCTGTAACAGTTGGTGCTGC	>gi|146318820|ref|YP_001198532.1| hypothetical protein SSU05_1166 [Streptococcus suis 05ZYH33]	SSU05_1166
CUST_1155_PI403427771	1.94771	A	4.13633	A	0.219361	TCCAAAACATGGTGGTTTCACTCGAAGTTTCTTCCAAGAATTGTTCCTCGGTGTAGTAGT	>gi|146318821|ref|YP_001198533.1| hypothetical protein SSU05_1167 [Streptococcus suis 05ZYH33]	SSU05_1167
CUST_1169_PI403427771	3.71609	A	4.50583	P	0.578447	AAGATGCTGGAAGAATTTGCTTCATTTGAAAAATTGGAAGAAATTGAGTATCCAGATCCA	>gi|146318835|ref|YP_001198547.1| hypothetical protein SSU05_1181 [Streptococcus suis 05ZYH33]	SSU05_1181
CUST_1172_PI403427771	15.2372	P	13.9798	P	2.39059	TATTTTTGGTCAACCTTCCGAAGCCAATGTATTGACCATCTTCATCCAACCAACTGAAGG	>gi|146318838|ref|YP_001198550.1| glucose-6-phosphate 1-dehydrogenase [Streptococcus suis 05ZYH33]	SSU05_1184
CUST_1173_PI403427771	11.8333	P	11.2165	P	1.53346	GCGTTATGAAAAAATTGGCGAAACTAAGCCCTACTACGGAGTTCCAATGGGAGCTATTTC	>gi|146318839|ref|YP_001198551.1| hypothetical protein SSU05_1185 [Streptococcus suis 05ZYH33]	SSU05_1185
CUST_1174_PI403427771	11.2423	P	10.3813	P	1.81628	TGAGCTCAAAGAAAATCAGCAACCCATTGGAGATATTTCCGTTGTCAGCCTTGATGAAAG	>gi|146318840|ref|YP_001198552.1| acetyltransferase [Streptococcus suis 05ZYH33]	SSU05_1186
CUST_1176_PI403427771	12.1563	P	13.4492	P	0.408109	TCTGGATGTTCTCTATGGTGGCGATGTCTATTCTCTACCATCAGCCCATGAATCACTTTA	>gi|146318842|ref|YP_001198554.1| HAD superfamily hydrolase [Streptococcus suis 05ZYH33]	SSU05_1188
CUST_1177_PI403427771	11.7258	P	12.8383	P	0.462486	TGAAATCGGGTTTGTAGCTGAAAATGGTTCAATCGTTGAATATCAGGGGCAGACTATCTT	>gi|146318843|ref|YP_001198555.1| HAD superfamily hydrolase [Streptococcus suis 05ZYH33]	SSU05_1189
CUST_1178_PI403427771	11.8606	P	12.9083	P	0.483731	AAAGACCTAGAAAGAGCTATTCGTGCTTTGGGTCCAGTCAATTTGGATGCTATTGAGCAG	>gi|146318844|ref|YP_001198556.1| chromosome segregation ATPase [Streptococcus suis 05ZYH33]	SSU05_1190
CUST_1179_PI403427771	9.9547	P	10.6989	P	0.596981	AAGGTCATGATTCCTCGTTTAGAAAAAGGGAATTTTGAGCGCGTGACCGACTATAAGACT	>gi|146318845|ref|YP_001198557.1| dsRNA-specific ribonuclease [Streptococcus suis 05ZYH33]	SSU05_1191
CUST_1180_PI403427771	5.59083	P	6.4737	P	0.542285	GAAACGGCTTTTACCCATACTTCTTATGCCAATGAGCATCGCCTTGCTAAAAATTTCACA	>gi|146318846|ref|YP_001198558.1| dsRNA-specific ribonuclease [Streptococcus suis 05ZYH33]	SSU05_1192
CUST_1186_PI403427771	9.72748	P	8.38305	P	2.53929	GAACTCTAGTACCTCCAATTGTGAGGCCTGCCCTCTACTCAAAAAGACTCCTTACGTTTG	>gi|146318852|ref|YP_001198564.1| hypothetical protein SSU05_1198 [Streptococcus suis 05ZYH33]	SSU05_1198
CUST_1187_PI403427771	10.5363	P	9.87446	P	1.58215	TGATGAAACACTTCTCATCGAACCAAACTACATCCGTCCAATTCAAGAATTGAAGGCAGA	>gi|146318853|ref|YP_001198565.1| hypothetical protein SSU05_1199 [Streptococcus suis 05ZYH33]	SSU05_1199
CUST_1188_PI403427771	15.5261	P	14.3001	P	2.3392	CAGACCAATTTGCCAAAGAAGTTGACTTCTTCTCAATCGGTACGAACGACCTTATCCAGT	>gi|146318854|ref|YP_001198566.1| phosphoenolpyruvate-protein kinase [Streptococcus suis 05ZYH33]	SSU05_1200
CUST_1189_PI403427771	12.3897	P	10.8652	P	2.87679	TAAATCTATCATGGGTGTTATGAGTCTTGGTGTTGGTCAAGGCGCTGACGTAACAATCTC	>gi|146318855|ref|YP_001198567.1| phosphocarrier protein HPr [Streptococcus suis 05ZYH33]	SSU05_1201
CUST_1190_PI403427771	6.49982	P	7.2405	P	0.598459	GGGAGTAAACGCCTCATTCGCTCTGCAATAGAATATGCCCTAGAACATCAATTGAAGATG	>gi|146318856|ref|YP_001198568.1| isocitrate dehydrogenase [Streptococcus suis 05ZYH33]	SSU05_1202
CUST_1191_PI403427771	4.61959	A	5.83831	P	0.429663	GATTTGGCCATCGAGTCTATAAAACGGTTGATCCTCGCCAAGAGTATTTGAAGGAGATGG	>gi|146318858|ref|YP_001198569.1| methylcitrate synthase [Streptococcus suis 05ZYH33]	SSU05_1204
CUST_1193_PI403427771	4.42896	A	5.67149	P	0.422629	CAAATTGTAACAGTCCATGCGCAAACAGACGATGTTACAAAGGAGTTTCAAGCTCTGGTG	>gi|146318859|ref|YP_001198571.1| aconitate hydratase [Streptococcus suis 05ZYH33]	SSU05_1205
CUST_1194_PI403427771	11.0389	P	9.778	P	2.39641	GAATTTATCGATCACGTACAAGGTCTCGGTTTCTCAGCTGCACCTGTTATCGAAACTGAA	>gi|146318860|ref|YP_001198572.1| NrdH-redoxin [Streptococcus suis 05ZYH33]	SSU05_1206
CUST_1199_PI403427771	7.8264	P	9.76732	P	0.260451	CATAAACGACAGCTCCTTATGGTTGGAGGCGATTTATTGCTGATAGTGGATAGCGTTGAT	>gi|146318865|ref|YP_001198577.1| hypothetical protein SSU05_1211 [Streptococcus suis 05ZYH33]	SSU05_1211
CUST_1200_PI403427771	10.3628	P	12.0163	P	0.317868	TCCTTTGTTAGCCTATGGCATGAACATGCACAGACTTCAAGTAACTATGCTTACGTCCTT	>gi|146318866|ref|YP_001198578.1| hyaluronidase [Streptococcus suis 05ZYH33]	SSU05_1212
CUST_1201_PI403427771	9.5866	P	11.308	P	0.30325	TACAATGATGATTTGAGTCATTACAGTAACCACTACTGGGCAACAGTTGACCCGTATCGC	>gi|146318867|ref|YP_001198579.1| hyaluronidase [Streptococcus suis 05ZYH33]	SSU05_1213
CUST_1202_PI403427771	10.1285	P	11.7742	P	0.319599	CGGAGTTTGCCCTCAAGGAAGAACAGACCAACATTCTTTATGAATGGATTGAAAAAGCCT	>gi|146318868|ref|YP_001198580.1| hyaluronidase [Streptococcus suis 05ZYH33]	SSU05_1214
CUST_1203_PI403427771	10.0108	P	11.7078	P	0.308419	ATAAACGCTACCAATCTAACGATACTCAGATGAAAGCCTTTCTAGGGCGTTTAGATGCCG	>gi|146318869|ref|YP_001198581.1| hyaluronidase [Streptococcus suis 05ZYH33]	SSU05_1215
CUST_1204_PI403427771	8.89918	P	10.8271	P	0.262812	TCCTGTACTCACTTCTTATGTCAATCGTAAGCGACAACAAAAAGCACTTGAGGAGCAACT	>gi|146318870|ref|YP_001198582.1| preprotein translocase subunit YajC [Streptococcus suis 05ZYH33]	SSU05_1216
CUST_1205_PI403427771	10.0647	P	11.9148	P	0.277381	CTCTAGCAGGTCAAGGACTGGTTATGGGACCGATTCTTTTCTTCCTTGGAATGAACATTA	>gi|146318871|ref|YP_001198583.1| phosphotransferase system, mannose/fructose/N-acetylgalactosamine-specific component IID [Streptococcus suis 05ZYH33]	SSU05_1217
CUST_1206_PI403427771	10.9466	P	12.9118	P	0.256118	TTTAATAAACCAGAACAAGTGGCAGTGAAACAGGAGGAAGCACACGATGACTGGATCTAA	>gi|146318872|ref|YP_001198584.1| phosphotransferase system, mannose/fructose/N-acetylgalactosamine-specific component IIC [Streptococcus suis 05ZYH33]	SSU05_1218
CUST_1207_PI403427771	10.3098	P	12.327	P	0.247038	GTTTATAAGATTCGCTTCAACACAAAGACAACGCCTTCTGGTAATGATGGGGCAGTTGAA	>gi|146318873|ref|YP_001198585.1| phosphotransferase system, mannose/fructose/N-acetylgalactosamine-specific component IIB [Streptococcus suis 05ZYH33]	SSU05_1219
CUST_1208_PI403427771	9.09692	P	10.6829	P	0.33309	CGCTCTTGGCTGCTGATAAATTAATGGAGCGCTATCAAGAAAAGGGAGGTTTTATTCAGG	>gi|146318874|ref|YP_001198586.1| hypothetical protein SSU05_1220 [Streptococcus suis 05ZYH33]	SSU05_1220
CUST_1209_PI403427771	8.80582	P	9.92495	P	0.460372	TTTAGTGAAGGAATGTCGGCGCAAGAACTAAAAGCACGCATCAAATCAGCTATATTAGGC	>gi|146318875|ref|YP_001198587.1| phosphotransferase system, mannose/fructose-specific component IIA [Streptococcus suis 05ZYH33]	SSU05_1221
CUST_1210_PI403427771	8.31169	P	10.0167	P	0.306727	TTAACGGAGATTACAAATGCTTTGGAAGCAGGCTGTGAAATGGTTAAACTGTTTCCTGGT	>gi|146318876|ref|YP_001198588.1| keto-hydroxyglutarate-aldolase/keto-deoxy-phosphogluconate aldolase [Streptococcus suis 05ZYH33]	SSU05_1222
CUST_1211_PI403427771	8.33662	P	9.82739	P	0.355821	ACGATTAGGCAGACAGATGAACTAGGCAGAAATTTGTATAAGGCTTACGGATTGGCTGAT	>gi|146318877|ref|YP_001198589.1| ribokinase family sugar kinase [Streptococcus suis 05ZYH33]	SSU05_1223
CUST_1212_PI403427771	7.8656	P	9.26704	P	0.37855	TTTGTCTCTGCCATTTGCAAAGGGATTCGGTTGGGGAGCTGAATTAAATCTCAAATTACT	>gi|146318878|ref|YP_001198590.1| hypothetical protein SSU05_1224 [Streptococcus suis 05ZYH33]	SSU05_1224
CUST_1213_PI403427771	7.31848	P	8.78599	P	0.361606	TGTGAATGGGCACATTCTTTATGTTGATGGAGGAATTCTCGCTTACATTGGTAAACAGCC	>gi|146318879|ref|YP_001198591.1| gluconate 5-dehydrogenase [Streptococcus suis 05ZYH33]	SSU05_1225
CUST_1214_PI403427771	7.64316	P	8.81042	P	0.445267	CCGCTGGCTCTGTCCCCTAAATATTGATGGACTTTACGCAGAGATTTTGACAGAATATCT	>gi|146318880|ref|YP_001198592.1| transposase [Streptococcus suis 05ZYH33]	SSU05_1226
CUST_1215_PI403427771	9.84204	P	10.6532	P	0.569908	TGGTCCATATGCCAGCAACTCTTCCCCAATTTTTGATTTATTTCACGATGGGACTCAATC	>gi|146318881|ref|YP_001198593.1| metal-dependent membrane protease [Streptococcus suis 05ZYH33]	SSU05_1227
CUST_1216_PI403427771	11.0057	P	11.8606	P	0.552908	AATGGGTTAAAATTTCTCGTGAATTAGCGAATGGGGAGATTGAAACCAAGTTGGTACGGG	>gi|146318882|ref|YP_001198594.1| hypothetical protein SSU05_1228 [Streptococcus suis 05ZYH33]	SSU05_1228
CUST_1217_PI403427771	11.3776	P	12.3765	P	0.500359	GGTCCTGGGACTCGCCTATCGTATTTCTGGCAAATATACCAATGCACTTATTCTACACAG	>gi|146318883|ref|YP_001198595.1| hypothetical protein SSU05_1229 [Streptococcus suis 05ZYH33]	SSU05_1229
CUST_1218_PI403427771	8.60553	P	9.64834	P	0.485383	TTGGCTATATTTTCGGAAAATGGCTGGCTACTGGGCAGATTGATTTGTCTAATCTGCAAT	>gi|146318884|ref|YP_001198596.1| hypothetical protein SSU05_1230 [Streptococcus suis 05ZYH33]	SSU05_1230
CUST_1219_PI403427771	9.18131	P	10.1107	P	0.525063	TGACATTGTTAAATTTGGTTCTAGGATTTGGTGTTACCTTCTTCGAAGACGGGGCGATCA	>gi|146318885|ref|YP_001198597.1| hypothetical protein SSU05_1231 [Streptococcus suis 05ZYH33]	SSU05_1231
CUST_1220_PI403427771	10.2054	P	11.1823	P	0.508075	ATCAGACAGAGCTAGCAAAGTTGGCAGAAGTATCACGGCAGACTATTAGCTTGATTGAAC	>gi|146318886|ref|YP_001198598.1| Cro/CI family transcriptional regulator [Streptococcus suis 05ZYH33]	SSU05_1232
CUST_1221_PI403427771	9.8554	P	10.8176	P	0.513291	ATGCAAATGCTGGTGATTTCCCTAGCACCCTTTGTTGTGATTAGTTTGGTCTTGACTATG	>gi|146318887|ref|YP_001198599.1| surface antigen negative regulator Par [Streptococcus suis 05ZYH33]	SSU05_1233
CUST_1222_PI403427771	2.56605	A	1.40583	A	2.23492	TTTCCTCCCTTGCTGGGGAAAATGGTGACAGGTTTGGTATTTTACCAAATGGAATTTTAA	>gi|146318888|ref|YP_001198600.1| hypothetical protein SSU05_1234 [Streptococcus suis 05ZYH33]	SSU05_1234
CUST_1234_PI403427771	8.01545	P	7.36861	P	1.56573	TACATTACCACACCGATTTATTATCCGTCTGGAAAACTTCACATCGGTTCAGCCTACACG	>gi|146318900|ref|YP_001198612.1| methionyl-tRNA synthetase [Streptococcus suis 05ZYH33]	SSU05_1246
CUST_1235_PI403427771	8.00931	P	6.77751	P	2.34859	TCATGGGACATCTTTACCAGGCCAACTGTCGTTATTGATGAAATGCTTGCAGTTATTTCG	>gi|146318901|ref|YP_001198613.1| hypothetical protein SSU05_1247 [Streptococcus suis 05ZYH33]	SSU05_1247
CUST_1236_PI403427771	3.05936	A	2.00949	A	2.07035	TGTAATGGAGAGAAACGGAGAAGATATAAATTTATCAAAAAATTTTGTTTATGTCCTTGA	>gi|146318902|ref|YP_001198614.1| hypothetical protein SSU05_1248 [Streptococcus suis 05ZYH33]	SSU05_1248
CUST_1237_PI403427771	11.7034	P	10.9078	P	1.73584	TGAATCCTACATTGAAGACGGTCGCCAAGACAATCCAGATGTCTATGGAAAATCCATCAC	>gi|146318903|ref|YP_001198615.1| phospho-2-dehydro-3-deoxyheptonate aldolase [Streptococcus suis 05ZYH33]	SSU05_1249
CUST_1238_PI403427771	12.8611	P	12.1872	P	1.59536	CTTCCGGTAATTTGACCGTTATGTTCAATGGTATCTACGCCGCACAAAACAAACAGAACT	>gi|146318904|ref|YP_001198616.1| phospho-2-dehydro-3-deoxyheptonate aldolase [Streptococcus suis 05ZYH33]	SSU05_1250
CUST_1239_PI403427771	12.781	P	12.0966	P	1.60708	CGCTTGGGAAATTCCCGAGGAAGATTTGGCTGTAACGCTTGAAAATATCAAACGATATGA	>gi|146318905|ref|YP_001198617.1| shikimate 5-dehydrogenase [Streptococcus suis 05ZYH33]	SSU05_1251
CUST_1240_PI403427771	11.0514	P	10.4579	P	1.50893	CCCTAACTCACGATAAAAAAACACGTGGCAAGACCATCAAACTTGTCATCGTTCCTCAAT	>gi|146318906|ref|YP_001198618.1| 3-dehydroquinate synthase [Streptococcus suis 05ZYH33]	SSU05_1252
CUST_1241_PI403427771	12.5725	P	9.99087	P	5.98606	ATAGTGAACGTGCTATTTTTAAGGAAGCCTTGAAAGAGCTCGGTCTGGGACTAGAAAACC	>gi|146318907|ref|YP_001198619.1| ABC-type uncharacterized transport system, ATPase component [Streptococcus suis 05ZYH33]	SSU05_1253
CUST_1242_PI403427771	10.8627	P	8.56002	P	4.93355	GTCATTATTGCAGAAGTTATCTTGCGTAACTTACGCTTGGGTTGGAGACTCCTATCGGTT	>gi|146318908|ref|YP_001198620.1| ABC-type uncharacterized transport system, permease component [Streptococcus suis 05ZYH33]	SSU05_1254
CUST_1243_PI403427771	10.6162	P	8.24202	P	5.18443	TTTATCAAGTATCTCGCAAGGCTTGCTTTGGTCAGTTATGGCAATGGGTGTTTACTTGAC	>gi|146318909|ref|YP_001198621.1| ABC-type uncharacterized transport system, permease component [Streptococcus suis 05ZYH33]	SSU05_1255
CUST_1244_PI403427771	10.5554	P	7.91497	P	6.23514	TGGTTTTGGATTATCAAAATGCCCAAGGCGATCAAGCTAACCTTCAAACCATTTCAGAAC	>gi|146318910|ref|YP_001198622.1| hypothetical protein SSU05_1256 [Streptococcus suis 05ZYH33]	SSU05_1256
CUST_1245_PI403427771	9.09271	P	6.33469	P	6.76467	TATTCACAGCTGTCACAGATCCAGTTGAAGCAGGTTTGGTTGAATCATTGGAAAAACCAG	>gi|146318911|ref|YP_001198623.1| ABC transporter permease protein [Streptococcus suis 05ZYH33]	SSU05_1257
CUST_1250_PI403427771	11.7219	P	12.3171	P	0.661958	AATCATTCGTGGTGTTATGAAACCAATTCCGACCCTCTATAAGCCATTGATGTCGGTTGA	>gi|146318916|ref|YP_001198628.1| chorismate synthase [Streptococcus suis 05ZYH33]	SSU05_1262
CUST_1254_PI403427771	9.31183	P	9.93165	P	0.65075	TTCTTCGACAATGGATTGCCAGCCTTGGATCCAAGCCAATATAACTACATTGACTCATTG	>gi|146318920|ref|YP_001198632.1| phosphoglycerol transferase/alkaline phosphatase superfamily protein [Streptococcus suis 05ZYH33]	SSU05_1266
CUST_1256_PI403427771	12.0264	P	10.9854	P	2.05775	AAAGAACAAGTCATGAACTCTTACTACTATGCATACCGTGACCGCCGTCAGAAAAAACGT	>gi|146318922|ref|YP_001198634.1| 50S ribosomal protein L20 [Streptococcus suis 05ZYH33]	SSU05_1268
CUST_1257_PI403427771	12.8285	P	11.8155	P	2.01808	AAAGCAGGTATGGTACATGCTGGTGACTTCAAGCGTATCAAATCAATGCTTACAGGTTTG	>gi|146318923|ref|YP_001198635.1| 50S ribosomal protein L35 [Streptococcus suis 05ZYH33]	SSU05_1269
CUST_1258_PI403427771	13.2811	P	12.2915	P	1.98569	GATCCGTTTCAAGGGTCGTATGATTACCCACAAAGAAGTTGGAGCGAAAGTATTAGCTGA	>gi|146318924|ref|YP_001198636.1| translation initiation factor IF-3 [Streptococcus suis 05ZYH33]	SSU05_1270
CUST_1267_PI403427771	11.6642	P	12.3322	P	0.629361	ATGCTTTCTCTCTGCGATTATGCTATCACATCGACTTCGAAATTGAAAGACGAGCTCGAA	>gi|146318933|ref|YP_001198645.1| lipopolysaccharide biosynthesis protein [Streptococcus suis 05ZYH33]	SSU05_1279
CUST_1268_PI403427771	11.0235	P	11.6759	P	0.636208	GAGCCCTAATCACCCCTGCTTGGAATAAGTGTGTCAGAAGAGATAAATTTACCTCTGCTC	>gi|146318934|ref|YP_001198646.1| cell wall biosynthesis glycosyltransferase [Streptococcus suis 05ZYH33]	SSU05_1280
CUST_1280_PI403427771	8.37236	P	10.0912	P	0.303784	TATACCCAAAAAGGAGACCAGCCTCTATTTAGCTTTGTTGTTACCATGCAAGGACATGGA	>gi|146318946|ref|YP_001198658.1| phosphoglycerol transferase/alkaline phosphatase superfamily protein [Streptococcus suis 05ZYH33]	SSU05_1292
CUST_1282_PI403427771	13.1838	P	13.7759	P	0.663403	ACTCGGGTGCTTCTTACGGTGGCGTACATGAAAAAAATCTTGCATTGTCTGTTTCAAATA	>gi|146318948|ref|YP_001198660.1| N-acetylmuramoyl-L-alanine amidase [Streptococcus suis 05ZYH33]	SSU05_1294
CUST_1286_PI403427771	9.76404	P	8.62636	P	2.20026	GTTTGAACAGTTTGAGATAGTTGCTTTGACACCAAATGAACGCACCCATGCTTTGACAAT	>gi|146318951|ref|YP_001198664.1| hypothetical protein SSU05_1297 [Streptococcus suis 05ZYH33]	SSU05_1297
CUST_1288_PI403427771	14.8341	P	14.1124	P	1.64907	AGGCGAAACCTTCGGTAATACCTACCAAACCGTTATCGATGCTTCAAAAAGTATCTTCGT	>gi|146318954|ref|YP_001198666.1| dTDP-4-dehydrorhamnose 3,5-epimerase [Streptococcus suis 05ZYH33]	SSU05_1300
CUST_1289_PI403427771	11.2798	P	10.2523	P	2.03846	GGAGATGGTTCTGAACTTGGAATTTCACTTTCATATGCAGAACAACCAAGTCCAGATGGT	>gi|146318955|ref|YP_001198667.1| glucose-1-phosphate thymidylyltransferase [Streptococcus suis 05ZYH33]	SSU05_1301
CUST_1298_PI403427771	7.75798	P	8.38812	P	0.646117	GCTCGTACTGATTTTCCGACTTACTTGGAAGCAGGAATTGAAATCTTTGAATTCCAGCCT	>gi|146318964|ref|YP_001198676.1| phosphatidylserine/phosphatidylglycerophosphate/cardiolipin synthase-like protein [Streptococcus suis 05ZYH33]	SSU05_1310
CUST_1299_PI403427771	8.37848	P	9.03944	P	0.632459	ACCACAACCTGAAATGCCAAAAAATATTCTGGATGAGGCGCCAAAAACTACTACAGTAGT	>gi|146318965|ref|YP_001198677.1| hypothetical protein SSU05_1311 [Streptococcus suis 05ZYH33]	SSU05_1311
CUST_1300_PI403427771	9.44659	P	10.2718	P	0.564387	TGCCTTGGTCACTAGCAGCTGCTCATAAACTCTATACTCTCTTTCCAAGAATAGCAGACT	>gi|146318966|ref|YP_001198678.1| Short-chain dehydrogenase of various substrate specificities [Streptococcus suis 05ZYH33]	SSU05_1312
CUST_1301_PI403427771	9.61459	P	10.6958	P	0.472621	TTATGGACCTGTTGGTATCCGTTCTTTTGTCTTGGCAAGTCTTAAAGTATCAGGGACACG	>gi|146318967|ref|YP_001198679.1| ribonuclease Z [Streptococcus suis 05ZYH33]	SSU05_1313
CUST_1302_PI403427771	9.77138	P	10.7549	P	0.505735	GACTGACCAACAAAAACTAGATTTTATCACGCCACCGCCTTCGGTTATCAATGCCTATTT	>gi|146318968|ref|YP_001198680.1| HrpA-like helicase [Streptococcus suis 05ZYH33]	SSU05_1314
CUST_1303_PI403427771	7.44083	P	8.65039	P	0.4324	GCCATATTCAGATGATGGTCTTGGCCAAGATAAAGACCATGTTTGAACGATTTGAGGTCA	>gi|146318969|ref|YP_001198681.1| GTPase [Streptococcus suis 05ZYH33]	SSU05_1315
CUST_1304_PI403427771	7.97511	P	8.6169	P	0.640918	GGCTATTCGGCTTATGAATTTGTAGCAGAAGCCAAGGCTCTGATTGCTGACATTAAAAGT	>gi|146318970|ref|YP_001198682.1| tRNA delta(2)-isopentenylpyrophosphate transferase [Streptococcus suis 05ZYH33]	SSU05_1316
CUST_1305_PI403427771	8.74122	P	7.28237	P	2.7489	GCTAAAGGTTTTGGTAAAGGTTTCTTGACAGGTGTTCTTTCTACAGTTGCTCTTGCAGCA	>gi|146318971|ref|YP_001198683.1| hypothetical protein SSU05_1317 [Streptococcus suis 05ZYH33]	SSU05_1317
CUST_1307_PI403427771	13.2995	P	14.229	P	0.525033	GCAGGGCTAATGGCTGGTTTCTTCAATATGACAGCTATTCCCATGTCTATGATTATCCCA	>gi|146318973|ref|YP_001198685.1| cyanate permease [Streptococcus suis 05ZYH33]	SSU05_1319
CUST_1308_PI403427771	8.27403	P	7.01035	P	2.40107	CCGCAACAGTGGGCAAAAATTAAACAAGGCCAAGAAATTGCAGAGAAGTTTTGGTCTTAA	>gi|146318974|ref|YP_001198686.1| hypothetical protein SSU05_1320 [Streptococcus suis 05ZYH33]	SSU05_1320
CUST_1312_PI403427771	12.7705	P	12.1717	P	1.51448	CTATGACAATCATGTTGTCAGTGCTATTTGGCAGAAAGCCTGTGTCAATGGTGTGATGAA	>gi|146318978|ref|YP_001198690.1| 2-dehydropantoate 2-reductase [Streptococcus suis 05ZYH33]	SSU05_1324
CUST_1313_PI403427771	11.9985	P	11.1704	P	1.77532	TTGTCTCTCAAGCCACGTTCATTTGAGATGCTGGAAAATGATGCTCAGATGATATTGACT	>gi|146318979|ref|YP_001198691.1| hypothetical protein SSU05_1325 [Streptococcus suis 05ZYH33]	SSU05_1325
CUST_1314_PI403427771	10.5237	P	9.8554	P	1.58922	TCTAAAGAAATTATTGCTAAAGCGCAAGAGCGCATGAACCAATCTCATCAGAGTTTGGCA	>gi|146318980|ref|YP_001198692.1| ribosome recycling factor [Streptococcus suis 05ZYH33]	SSU05_1326
CUST_1315_PI403427771	12.4879	P	11.68	P	1.75061	GGAAATGGCAAAGGAAATTCAGGAAGTCGCAGAATCAGGTATTCAGATTGCCCTTGTTAT	>gi|146318981|ref|YP_001198693.1| uridylate kinase [Streptococcus suis 05ZYH33]	SSU05_1327
CUST_1316_PI403427771	10.8652	P	12.5971	P	0.301055	ATATTCACTATACCGGCAATTGTTGGAACAGTCCTGTTAGCTGGGCCACTTTATACGATT	>gi|146318982|ref|YP_001198694.1| O-antigen and teichoic acid export protein [Streptococcus suis 05ZYH33]	SSU05_1328
CUST_1317_PI403427771	11.3613	P	10.6434	P	1.64483	ACCAGCTATGGTAGATTATTCCGAGCAAGAACCGATTTCGGTCTTTGAATCAGCCAATAT	>gi|146318983|ref|YP_001198695.1| glutathione S-transferase [Streptococcus suis 05ZYH33]	SSU05_1329
CUST_1318_PI403427771	8.69996	P	7.75798	P	1.92116	AGTAGCAGAGAAAGAAGAGCTTTATAAATACCTTTTTGCAGCCTACAACCTTCCGCAGGA	>gi|146318984|ref|YP_001198696.1| hypothetical protein SSU05_1330 [Streptococcus suis 05ZYH33]	SSU05_1330
CUST_1319_PI403427771	12.6397	P	10.9345	P	3.26063	AGCACAAAACTTTACAGCGTAGAAGAAGCTGTTGCTCTTGCAAAAGAAACTAACTTCGCT	>gi|146318985|ref|YP_001198697.1| 50S ribosomal protein L1 [Streptococcus suis 05ZYH33]	SSU05_1331
CUST_1320_PI403427771	13.728	P	11.9417	P	3.4493	TCTTGAAGCTGCAATGCTTATGATCGAAGGTACTGCTCGTTCTATGGGATTCACTGTTAC	>gi|146318986|ref|YP_001198698.1| 50S ribosomal protein L11 [Streptococcus suis 05ZYH33]	SSU05_1332
CUST_1321_PI403427771	3.48296	A	4.6788	P	0.43653	GCCATTTCGATAATTGCTGTCAAGTTTTTTAGGTTGCAAAACCGAGGATGGAACTTTGCA	>gi|146318987|ref|YP_001198699.1| hypothetical protein SSU05_1333 [Streptococcus suis 05ZYH33]	SSU05_1333
CUST_1322_PI403427771	12.6742	P	13.313	P	0.642258	TTGACCGTTTGGACATCCGACATGAAGTCCTGCGAACAGATGATTTTGATGGTAAAAAAA	>gi|146318988|ref|YP_001198700.1| lactoylglutathione lyase and related lyases [Streptococcus suis 05ZYH33]	SSU05_1334
CUST_1323_PI403427771	12.1953	P	12.8698	P	0.626527	TGTTGATGTTATTTCAGGTTTGATTAAAGCCAATGTACCATCTCGTATCGCCTTTGCCGT	>gi|146318989|ref|YP_001198701.1| DNA segregation ATPase FtsK/SpoIIIE and related proteins [Streptococcus suis 05ZYH33]	SSU05_1335
CUST_1324_PI403427771	7.16518	P	7.81595	P	0.636939	TGGTCAAGAAACCTTGACATCAACCTTCTACGTAGAAGGTCAGATTATTCTAAACGCTCT	>gi|146318990|ref|YP_001198702.1| Beta-fructosidases (levanase/invertase) [Streptococcus suis 05ZYH33]	SSU05_1336
CUST_1333_PI403427771	4.91292	A	5.96929	P	0.480839	CCATTTCTTTGACATCGTCGAACTGGAAATAGCCACTGTTAATCCTATTTTCCAGACGGT	>gi|146318999|ref|YP_001198711.1| transposase [Streptococcus suis 05ZYH33]	SSU05_1345
CUST_1335_PI403427771	11.23	P	10.4163	P	1.75765	CAAGGGGAAAAAGACTGGTAACTTTGCCAAATCTGACTGGATGGATATTGAGAAGCAACG	>gi|146319001|ref|YP_001198713.1| peptide chain release factor RF-3 [Streptococcus suis 05ZYH33]	SSU05_1347
CUST_1336_PI403427771	7.29227	P	8.92761	P	0.321892	AGCCCTACCAAATGCTCTCATGGTTGTTCTCAGTGTCCTTATTTTCCATTTAATGCAAGT	>gi|146319002|ref|YP_001198714.1| cation transport ATPase [Streptococcus suis 05ZYH33]	SSU05_1348
CUST_1337_PI403427771	8.97948	P	9.69469	P	0.609114	GCGGCCTTTATTCATCCAGTATTTGACCCATTTGCATTTCCACATCTGACCTTCTTTACT	>gi|146319003|ref|YP_001198715.1| major facilitator superfamily permease [Streptococcus suis 05ZYH33]	SSU05_1349
CUST_1344_PI403427771	12.9597	P	11.6668	P	2.45024	GGATGAACCGACTGCCAATCTGGATCAAGAACACCAGGAAAAGCTAATCAAACAAATCAA	>gi|146319010|ref|YP_001198722.1| ABC transporter, ATP-binding protein [Streptococcus suis 05ZYH33]	SSU05_1356
CUST_1349_PI403427771	8.30599	P	6.93306	P	2.58996	GGTTTTCCAGCATTTCAACCTTTACCCACACAAAACCGTGTTAGAAAATGTTACCTTGGC	>gi|146319015|ref|YP_001198727.1| ABC-type polar amino acid transport system, ATPase component [Streptococcus suis 05ZYH33]	SSU05_1361
CUST_1350_PI403427771	9.45847	P	8.40529	P	2.0751	TCTTTGGACTTATTCTTCTCGTTTTCGCAAAACAACCAGTAGCTCAAACAGAAACACCCG	>gi|146319016|ref|YP_001198728.1| glutamine ABC transporter substrate-binding protein [Streptococcus suis 05ZYH33]	SSU05_1362
CUST_1354_PI403427771	11.5431	P	12.2161	P	0.627172	GAGAAGATGCAATACAAGATCCGTCAGAGCCAAACCAGCAAGATTCCATACCAACTCATC	>gi|146319020|ref|YP_001198732.1| threonyl-tRNA synthetase [Streptococcus suis 05ZYH33]	SSU05_1366
CUST_1355_PI403427771	9.79993	P	10.4557	P	0.63473	CGCCTTATACCTTGGAGCATAAAATGGCTGAAAATATCTGGTGGTTGATCGAATTAGCCG	>gi|146319021|ref|YP_001198733.1| hypothetical protein SSU05_1367 [Streptococcus suis 05ZYH33]	SSU05_1367
CUST_1356_PI403427771	9.61158	P	10.4986	P	0.540733	TCTCTATCAGATTGTCTACACCTTATGTGCTCTGATTGGAAATGGGATAGGAGCTCTGCT	>gi|146319022|ref|YP_001198734.1| hypothetical protein SSU05_1368 [Streptococcus suis 05ZYH33]	SSU05_1368
CUST_1361_PI403427771	11.2029	P	10.0826	P	2.17389	TTGGTCATCGAAGAAGGTATGTGTTTCTCTGTCGAACCAGGTATTTACATCCCTGGAAAA	>gi|146319027|ref|YP_001198739.1| Xaa-Pro aminopeptidase [Streptococcus suis 05ZYH33]	SSU05_1373
CUST_1362_PI403427771	10.1558	P	9.18548	P	1.95926	CTTGGTTCGGATATTATGATGAGCTTTGATGAGTGTCCGCAGTTCTACCAGCCTTATGAC	>gi|146319028|ref|YP_001198740.1| queuine tRNA-ribosyltransferase [Streptococcus suis 05ZYH33]	SSU05_1374
CUST_1364_PI403427771	12.0403	P	11.3433	P	1.62105	GTGAATTTTTACCAGAGGTAGCACAGGAATTTATCCAGTCGAACGCCAAAGTTTTCTGGG	>gi|146319030|ref|YP_001198742.1| CoA-binding protein [Streptococcus suis 05ZYH33]	SSU05_1376
CUST_1369_PI403427771	10.436	P	9.74853	P	1.61048	CCAAGTAAAGAATTCGTCAAAATACTACCAAATGGGAGATGCGACCATTGTGGCCAATGA	>gi|146319035|ref|YP_001198747.1| peptide ABC transporter ATPase [Streptococcus suis 05ZYH33]	SSU05_1381
CUST_1370_PI403427771	8.47926	P	7.77199	P	1.63271	TTATTCAAGACGTTTTGGCCCTCATTCAAGACTTGAATCGGGCCTTTCAAGCAGATAAAG	>gi|146319036|ref|YP_001198748.1| superfamily I DNA/RNA helicase [Streptococcus suis 05ZYH33]	SSU05_1382
CUST_1371_PI403427771	10.6252	P	9.86924	P	1.68876	AGAATACTTGGATAATGTCAACGAACATCCAGACTATGATGCGGCTTTGGAGGCTGTTAA	>gi|146319037|ref|YP_001198749.1| thiol peroxidase [Streptococcus suis 05ZYH33]	SSU05_1383
CUST_1373_PI403427771	13.2753	P	14.8341	P	0.339444	GACTGATATTGCCATTGAGTCTGCCGACATTGTCCTCATGCATAGTGACATTTTGGATGT	>gi|146319039|ref|YP_001198751.1| cation transport ATPase [Streptococcus suis 05ZYH33]	SSU05_1385
CUST_1374_PI403427771	12.1001	P	12.7862	P	0.621517	ATAGGCAAAATCCAGCTAGTCTTGAAAGAGCAGTTGAGCAGGCAGGTTATCAGTTGATTA	>gi|146319040|ref|YP_001198752.1| cation transport ATPase [Streptococcus suis 05ZYH33]	SSU05_1386
CUST_1377_PI403427771	12.2915	P	11.4974	P	1.73395	TCACAACCTATGATAAGGAAATTTTGCTTGATGCTGTTCTCAAAGGCGACATCAACCCAG	>gi|146319043|ref|YP_001198755.1| threonine dehydrogenase and related Zn-dependent dehydrogenase [Streptococcus suis 05ZYH33]	SSU05_1388
CUST_1376_PI403427771	6.30118	P	7.26707	P	0.511962	TACAATGAAGATTTCGGTCAACTTCACAAGCGGGATGAAAATGGCCATTTCCTCAAGATG	>gi|146319042|ref|YP_001198754.1| tellurite resistance protein TehB [Streptococcus suis 05ZYH33]	SSU05_1389
CUST_1379_PI403427771	11.7712	P	12.9949	P	0.428174	GCAGAATTCATGCAAGAATTTGTTGGGCAAGAGTTTGATGGTGTCGTATCTAGCGTAGTC	>gi|146319045|ref|YP_001198757.1| exoribonuclease R [Streptococcus suis 05ZYH33]	SSU05_1391
CUST_1389_PI403427771	6.69213	P	5.87513	P	1.76173	AGCAGTGACCAAGCATCACATTCGGAAAAAGTTTTATCAAACGGTTCTAGTCTTCGTGAT	>gi|146319055|ref|YP_001198767.1| phosphotransferase system IIC component, glucose/maltose/N-acetylglucosamine-specific [Streptococcus suis 05ZYH33]	SSU05_1401
CUST_1390_PI403427771	7.98088	P	5.94496	P	4.10084	TCCTGACCAAGTAAAAATTATTCATGATTTAGGTGTGGCAGGAATTGTTGTAGGCGGTGC	>gi|146319056|ref|YP_001198768.1| N-acetylmannosamine-6-phosphate 2-epimerase [Streptococcus suis 05ZYH33]	SSU05_1402
CUST_1391_PI403427771	11.5534	P	13.6875	P	0.227814	CGCTCTATGTTCATCAAGTTAGAAACTAGCAGTAGGAGTACCCAAGTTCAAGCCGCATTT	>gi|146319057|ref|YP_001198769.1| hemolysin [Streptococcus suis 05ZYH33]	SSU05_1403
CUST_1392_PI403427771	7.44807	P	8.83411	P	0.382613	GAGCAAATTGAACCACTCTACCTTTCCTTTCGCAGATATGCGGATGAAGTATTTGAAGCG	>gi|146319058|ref|YP_001198770.1| hypothetical protein SSU05_1404 [Streptococcus suis 05ZYH33]	SSU05_1404
CUST_1393_PI403427771	7.87119	P	9.46497	P	0.331301	GAATTGGTTGCACGTGGTGGAGTATATGCTCAAATGCATGAGATTCAAGCAAAGGTGTAA	>gi|146319059|ref|YP_001198771.1| putative ABC transporter [Streptococcus suis 05ZYH33]	SSU05_1405
CUST_1394_PI403427771	9.93994	P	11.1433	P	0.434256	GAGGAGATTGAACAAGCCATTGCCACAGCAGCTTTTAGTCAAGATTTAAAACGGATGAGT	>gi|146319060|ref|YP_001198772.1| ABC-type multidrug transport system, ATPase and permease component [Streptococcus suis 05ZYH33]	SSU05_1406
CUST_1395_PI403427771	5.00582	A	3.38792	A	3.06929	GGGCTTAGAAATATGAAAGGAGTAAAACAAATGAACAAGCAACTTGTCATTCAGCAAGCT	>gi|146319061|ref|YP_001198773.1| hypothetical protein SSU05_1407 [Streptococcus suis 05ZYH33]	SSU05_1407
CUST_1397_PI403427771	12.2533	P	13.0171	P	0.588919	CGGTTTCCAAACGGGTTTAGCCTATGCAAGTAGTTTGGTTATCTATCAGATTGGTCTTGT	>gi|146319063|ref|YP_001198775.1| Fe2+ transport system protein B [Streptococcus suis 05ZYH33]	SSU05_1409
CUST_1404_PI403427771	5.54122	P	6.42424	P	0.54223	TGATGAGGCTTTAAACGTTCTTATGATGGTTGAGATGCGTCAACCTCTTGTCGCTCTTAT	>gi|146319070|ref|YP_001198782.1| hypothetical protein SSU05_1416 [Streptococcus suis 05ZYH33]	SSU05_1416
CUST_1406_PI403427771	13.8082	P	13.1206	P	1.61067	GGTGGTGTCTTGAGTTCGATTATCTATCAAGGTATCCTTCAAACAGCACTTGTCTTGGGC	>gi|146319072|ref|YP_001198784.1| cation transport ATPase [Streptococcus suis 05ZYH33]	SSU05_1418
CUST_1407_PI403427771	13.2076	P	11.7318	P	2.78148	CGCTTCGTGACAATCATGTAGTCGAAGTTGATTCTAAAGACTTGGTACCAGGTGACATCG	>gi|146319073|ref|YP_001198785.1| cation transport ATPase [Streptococcus suis 05ZYH33]	SSU05_1419
CUST_1408_PI403427771	12.5445	P	10.9995	P	2.91812	AAAAACGCGATTTGTTTTATACACAGAGCGAAGAGCAAGTATTGTCAAGCATGGGGTCTT	>gi|146319074|ref|YP_001198786.1| hypothetical protein SSU05_1420 [Streptococcus suis 05ZYH33]	SSU05_1420
CUST_1409_PI403427771	13.7102	P	12.4576	P	2.38267	ATCGGTAGTATCATCCTTTTCTGGTTGGCTCGTCGCTATGGAAAGAAATTTTGTCTCCTC	>gi|146319076|ref|YP_001198788.1| hypothetical protein SSU05_1422 [Streptococcus suis 05ZYH33]	SSU05_1422
CUST_1413_PI403427771	3.79215	A	3.03278	A	1.69276	TCTACGAGAAAAACTGGCTCGAAGCCATAATAAAAAAACGGCTTCAAACGTTCGAAACCA	>gi|146319080|ref|YP_001198792.1| hypothetical protein SSU05_1426 [Streptococcus suis 05ZYH33]	SSU05_1426
CUST_1416_PI403427771	12.8457	P	12.2494	P	1.51185	GAATCAGCGCCAGGAGAGAACACAACAGGTATTTCAATCACAGACTGGTCAGTCTTATTT	>gi|146319083|ref|YP_001198795.1| DNA primase [Streptococcus suis 05ZYH33]	SSU05_1429
CUST_1417_PI403427771	10.9913	P	8.88243	P	4.31337	GCTGACCTTGCATGGAATGGTGTGAAGTACGGTATTTTCTTGAGCGCTGTTATTAACTTC	>gi|146319084|ref|YP_001198796.1| large-conductance mechanosensitive channel [Streptococcus suis 05ZYH33]	SSU05_1430
CUST_1418_PI403427771	10.9634	P	10.3035	P	1.5799	TGGTTCAGCTCAAGGAACAAGTGTATTGGAGTTGGTCAAAGCCTTTGAAAAGGTAAATGG	>gi|146319085|ref|YP_001198797.1| UDP-glucose 4-epimerase [Streptococcus suis 05ZYH33]	SSU05_1431
CUST_1420_PI403427771	10.4222	P	9.51427	P	1.87634	AGCTGGTACTCTTCAAGAAACACGCAAACGCGAATTCTACGAAAAACCATCTGTAAAACG	>gi|146319087|ref|YP_001198799.1| 30S ribosomal protein S21 [Streptococcus suis 05ZYH33]	SSU05_1433
CUST_1430_PI403427771	11.1641	P	10.4661	P	1.62229	TCTTTGGTCAAGATAGCCAAACAGTTATCGAACACTATGCAAATGGGACCTACCATCCAT	>gi|146319097|ref|YP_001198809.1| maltodextrin phosphorylase [Streptococcus suis 05ZYH33]	SSU05_1443
CUST_1431_PI403427771	10.8485	P	10.1206	P	1.65627	TGAACATGGCCGTGTTCACATGGCACACATGGATATTCATTATGGTTATTCCATCAATGG	>gi|146319098|ref|YP_001198810.1| maltodextrin phosphorylase [Streptococcus suis 05ZYH33]	SSU05_1444
CUST_1432_PI403427771	13.6405	P	12.7995	P	1.79126	ATTTTGCTTCCTGGTGATCCGCTTCGTGCTAAATTTATCGCTGAAAACTTCCTTGAAGAT	>gi|146319099|ref|YP_001198811.1| purine-nucleoside phosphorylase [Streptococcus suis 05ZYH33]	SSU05_1445
CUST_1433_PI403427771	14.4645	P	13.4542	P	2.01437	TCATCGACTATGCAGATATTCCAAACTGGGGTAAATCAACAGTTGTTGGTCATGCTGGTA	>gi|146319100|ref|YP_001198812.1| purine nucleoside phosphorylase [Streptococcus suis 05ZYH33]	SSU05_1446
CUST_1434_PI403427771	13.4143	P	12.4312	P	1.97664	CAGCTCTCTTGGAAAAAATGGGCAGTCAACCTTCAGCAGTTATTCGATTGAAGGAAGAAG	>gi|146319101|ref|YP_001198813.1| arsenate reductase [Streptococcus suis 05ZYH33]	SSU05_1447
CUST_1435_PI403427771	13.087	P	12.0619	P	2.03501	ACGGTGTCGATGTGTTGATTGATACTCTGAAGTTATCAGACTTCGAGGAAGGTTTCTCCT	>gi|146319102|ref|YP_001198814.1| phosphopentomutase [Streptococcus suis 05ZYH33]	SSU05_1448
CUST_1440_PI403427771	9.91216	P	9.31183	P	1.51607	TTTTAGGAATGTGACAAATCTATTTGCTGATCCTGGATTTGATGGTGAGCCGGCGAAAAT	>gi|146319107|ref|YP_001198819.1| EcoA type I restriction-modification enzyme R subunit [Streptococcus suis 05ZYH33]	SSU05_1453
CUST_1441_PI403427771	13.2132	P	14.5656	P	0.391645	CCCTCAAGCTGATTGATACAGCAGGTATCCGTGAAACAGACGACATCGTTGAAAAAATTG	>gi|146319108|ref|YP_001198820.1| tRNA modification GTPase TrmE [Streptococcus suis 05ZYH33]	SSU05_1454
CUST_1447_PI403427771	9.17392	P	9.7751	P	0.659214	TATGAAGCAACTCCCCCAGATTGAGCTGACCATATTGGTAGGCAATTATGCTCAAACTTA	>gi|146319114|ref|YP_001198826.1| Uracil-DNA glycosylase [Streptococcus suis 05ZYH33]	SSU05_1460
CUST_1448_PI403427771	9.74507	P	10.4835	P	0.599386	GAAGAGTTCTGTATTTCCCGTGATTACCAAGGGCAAGGACATGGTGCTAGTTTATTAGCT	>gi|146319115|ref|YP_001198827.1| acetyltransferase [Streptococcus suis 05ZYH33]	SSU05_1461
CUST_1450_PI403427771	7.00447	P	8.1864	P	0.440761	CAGTGTTTGGCTTGGCCTTTCGTCATGCAAGCAAGACAACAAAAGATTTATTGCAATCTA	>gi|146319117|ref|YP_001198829.1| serine/threonine:Na+ symporter [Streptococcus suis 05ZYH33]	SSU05_1463
CUST_1458_PI403427771	12.2866	P	12.9437	P	0.634151	GGTGATAAAGATTGTACATTGGTCTTGATTAAAAACCCTGTCGGTGCAACCCAGGCTATT	>gi|146319125|ref|YP_001198837.1| UDP-N-acetylmuramyl tripeptide synthase [Streptococcus suis 05ZYH33]	SSU05_1471
CUST_1461_PI403427771	12.7084	P	13.2938	P	0.666459	ATCAAGGCAAACTCGGTCGAGTATATTGATGCCGAGGGCATTCTGCATGAAAATTTTTAT	>gi|146319128|ref|YP_001198840.1| hypothetical protein SSU05_1474 [Streptococcus suis 05ZYH33]	SSU05_1474
CUST_1472_PI403427771	8.28551	P	7.62568	P	1.57989	TTAAAAAATGCCACCAAGGTGGTGACAAACGGTTTTGATGAAGAACGTGTGATTTTGGAC	>gi|146319139|ref|YP_001198851.1| ABC-type uncharacterized transport system, ATPase component [Streptococcus suis 05ZYH33]	SSU05_1485
CUST_1473_PI403427771	8.76426	P	8.11101	P	1.57271	GCGTGGTATTGGAGTCATTGTGGTCGGTATGGCTAGTCTGATTATCGGTGAGGTAATTTA	>gi|146319140|ref|YP_001198852.1| ABC-type uncharacterized transport system, permease component [Streptococcus suis 05ZYH33]	SSU05_1486
CUST_1474_PI403427771	8.16902	P	7.41397	P	1.68769	TAGAAGACATGGTAGAAGGTGGAGGTATCGCATCTGTTACCCTTAGCCAATATGACTTGG	>gi|146319141|ref|YP_001198853.1| ABC-type uncharacterized transport system, periplasmic component [Streptococcus suis 05ZYH33]	SSU05_1487
CUST_1476_PI403427771	5.71231	A	4.59663	P	2.16698	TGCCAGATACAGGGGAGTTTCATAGTGAGAAAGAGTTACAAGAGGCTCTATACCATTCTT	>gi|146319142|ref|YP_001198855.1| hypothetical protein SSU05_1488 [Streptococcus suis 05ZYH33]	SSU05_1488
CUST_1475_PI403427771	7.02081	P	6.35936	P	1.58166	TGGTTTGGTCAATCCTTATTTAGAAGCTTCTGATTGGGGTTGGCAGATTGATCCAATTGG	>gi|146319143|ref|YP_001198854.1| Beta-glucosidase/6-phospho-beta-glucosidase/beta- galactosidase [Streptococcus suis 05ZYH33]	SSU05_1489
CUST_1477_PI403427771	6.50912	P	5.65124	P	1.81238	GTTTTGTAAGCCATGTTTCAGATGGGGAAAAAGTTGAAAAGGGTCAACTGATGCTGGAAG	>gi|146319144|ref|YP_001198856.1| phosphotransferase system IIC component, glucose/maltose/N-acetylglucosamine-specific [Streptococcus suis 05ZYH33]	SSU05_1490
CUST_1481_PI403427771	10.3719	P	11.2193	P	0.555792	AGAATCCTGAATTTTTGGCTGATTACGTAGCGGTTTTACGTCAACTTGGTCGTTTGGATG	>gi|146319148|ref|YP_001198860.1| TPR repeat-containing protein [Streptococcus suis 05ZYH33]	SSU05_1494
CUST_1482_PI403427771	10.2419	P	10.9435	P	0.614902	GGGGCAGAAGATTATCTTCTACGGGCAAAAGAGGTAGCAGATGATAGTAACGAACTAGCT	>gi|146319149|ref|YP_001198861.1| TPR repeat-containing protein [Streptococcus suis 05ZYH33]	SSU05_1495
CUST_1485_PI403427771	9.90042	P	7.79088	P	4.31553	GACCAATTCGGTGAATACTTGGAACAAGCAAAAGGCTTGTTATCAGGTTCTGAAGGTGTT	>gi|146319152|ref|YP_001198864.1| hypothetical protein SSU05_1498 [Streptococcus suis 05ZYH33]	SSU05_1498
CUST_1490_PI403427771	4.09028	A	2.87556	A	2.32095	AGGGATTTTTCAAGAAAAAACAGGTTATTTTACTGAAAGAAATAATGTAAACGCCTTCCT	>gi|146319157|ref|YP_001198869.1| hypothetical protein SSU05_1502 [Streptococcus suis 05ZYH33]	SSU05_1502
CUST_1494_PI403427771	6.03144	P	7.07322	P	0.485728	AATCGTATTGTGCCGTCAAGAAAACCTCTCCAATACTGGAAGAGGTGCATTACTATGCAA	>gi|146319161|ref|YP_001198873.1| transposase [Streptococcus suis 05ZYH33]	SSU05_1507
CUST_1499_PI403427771	7.8401	P	8.51949	P	0.624433	ATATCATGATGCTCTTGTTCCATGTGTTTGAAAATGTTGGCGCTGCAACTGGTTTGTTAC	>gi|146319166|ref|YP_001198878.1| rod shape determining protein [Streptococcus suis 05ZYH33]	SSU05_1512
CUST_1504_PI403427771	4.28365	A	3.2217	A	2.08776	TGGCAACCGCAAAGGCAATCATAAAGGCTATTTTATACCAGCCAATCATAGCGAACTAAT	>gi|146319172|ref|YP_001198883.1| hypothetical protein SSU05_1518 [Streptococcus suis 05ZYH33]	SSU05_1518
CUST_1507_PI403427771	4.84649	A	4.11766	A	1.65729	ACAACAAGCCCTAACGGAAATCCCCGACGACATTTACAAAGAATTTTATGAGGTTTACGC	>gi|146319174|ref|YP_001198886.1| unknown phage protein [Streptococcus suis 05ZYH33]	SSU05_1520
CUST_1508_PI403427771	3.9489	A	3.00848	A	1.91908	AACACTTGCTTGGGCTAAAATCAATGAAGAAAGCGAGCGAGCAATAGAAATCCTAGAACC	>gi|146319175|ref|YP_001198887.1| hypothetical protein SSU05_1521 [Streptococcus suis 05ZYH33]	SSU05_1521
CUST_1510_PI403427771	4.82343	A	3.20737	A	3.06536	ACGAGCATAAACAAACAGTTGGCACATTTTTAGAACTAGTAAAAAATGAGGACGGAGAAA	>gi|146319177|ref|YP_001198889.1| hypothetical protein SSU05_1523 [Streptococcus suis 05ZYH33]	SSU05_1523
CUST_1512_PI403427771	5.09986	A	3.9489	P	2.22062	GATTTTGGCGACGAAGCACTTTACCTACTAGAAAGCCTAGACCATGACGGCGATTATAAA	>gi|146319179|ref|YP_001198891.1| hypothetical protein SSU05_1525 [Streptococcus suis 05ZYH33]	SSU05_1525
CUST_1513_PI403427771	4.95849	P	4.0604	A	1.8636	GACTTAATGCTAACGAAGAAGGCAACTGCTGAAAAGCTAGGTATTAAGCCCCAAACCTTG	>gi|146319180|ref|YP_001198892.1| transcriptional regulator [Streptococcus suis 05ZYH33]	SSU05_1526
CUST_1518_PI403427771	10.4284	P	9.35502	P	2.10433	CCGTGTGGAAATTTCATCAGACTCACACCCATTCTATACTGGACGTCAAAAGTTCACTCA	>gi|162139880|ref|YP_001198897.2| 50S ribosomal protein L31 type B [Streptococcus suis 05ZYH33]	SSU05_1531
CUST_1522_PI403427771	6.02395	P	5.42732	P	1.51218	GTCTCAAAGAAAAAGGTGACTATCAAGCACTTCGAAAATTGCCTCGCGACTCAAATCCAA	>gi|146319189|ref|YP_001198901.1| 30S ribosomal protein S14 [Streptococcus suis 05ZYH33]	SSU05_1535
CUST_1525_PI403427771	11.2631	P	10.3152	P	1.92901	ACGGAGATTGTTCCGACAGAAACCTATACACTTGTCATCAACGACTTCTTATTTGGTGGT	>gi|146319192|ref|YP_001198904.1| putative 5'-nucleotidase [Streptococcus suis 05ZYH33]	SSU05_1538
CUST_1530_PI403427771	13.824	P	12.1223	P	3.25284	GTTCGTCCATCAGCTGGAACGATTTCTTTCCTTGGAAATGAGATTCAAAAAGTTCCTGCT	>gi|146319197|ref|YP_001198909.1| ABC-type branched-chain amino acid transport system, ATPase component [Streptococcus suis 05ZYH33]	SSU05_1543
CUST_1531_PI403427771	14.5974	P	12.7281	P	3.65348	ACGTATTGGAGTACGGTCGTTTGATTGCCCATGGTACACCAGAAGAAATTCGTAATAACA	>gi|146319198|ref|YP_001198910.1| ABC-type branched-chain amino acid transport system, ATPase component [Streptococcus suis 05ZYH33]	SSU05_1544
CUST_1532_PI403427771	14.7096	P	12.9776	P	3.32201	CATTACTTGAAGTAAAAGATTTAACCAAGAACTTCGGTGGCCTGACTGCCGTTGGTGACG	>gi|146319199|ref|YP_001198911.1| ABC-type branched-chain amino acid transport system, ATPase component [Streptococcus suis 05ZYH33]	SSU05_1545
CUST_1533_PI403427771	13.4542	P	11.9192	P	2.8979	GATTGTTGGGATGTTAATCTCAGGTGCAGTAGCTCTTTTAGTCGGTATTCCAACCCTTCG	>gi|146319200|ref|YP_001198912.1| ABC-type branched-chain amino acid transport system, permease component [Streptococcus suis 05ZYH33]	SSU05_1546
CUST_1534_PI403427771	12.4726	P	10.6635	P	3.5041	TATGGGGATCAATGTAAACCGTACAATCAGCTTTACTTTTGCTCTTGGGTCAGCTCTTGC	>gi|146319201|ref|YP_001198913.1| branched chain amino acid ABC transporter permease [Streptococcus suis 05ZYH33]	SSU05_1547
CUST_1535_PI403427771	13.7846	P	10.4318	P	10.2166	ATGGTTTTGACTCACCACAATTTACTGAATTGGCAACTGCATCAGCAGCATCAAATGTTT	>gi|146319202|ref|YP_001198914.1| hypothetical protein SSU05_1548 [Streptococcus suis 05ZYH33]	SSU05_1548
CUST_1537_PI403427771	12.6882	P	11.864	P	1.77056	GGTGGTGGTACTCAGCAAACAGATATGGCTATTGCTGCAGAACACCTATTTAAAAACACG	>gi|146319204|ref|YP_001198916.1| ATP-dependent Clp protease proteolytic subunit [Streptococcus suis 05ZYH33]	SSU05_1550
CUST_1538_PI403427771	11.6509	P	10.7104	P	1.91921	TTTACTCACGCCTTTTGAAAGACCGTATTATCATGTTGACAGGACCAGTTGAGGACAACA	>gi|146319205|ref|YP_001198917.1| putative ATP-dependent Clp protease, proteolytic subunit [Streptococcus suis 05ZYH33]	SSU05_1551
CUST_1542_PI403427771	8.65938	P	10.097	P	0.369164	CCGTGAAGCCTTGTATGCACAAGGTGCCAATGTGAAGAAAATTTATAGTACAGAAGCCTA	>gi|146319209|ref|YP_001198921.1| glycosidase [Streptococcus suis 05ZYH33]	SSU05_1555
CUST_1543_PI403427771	9.95921	P	11.1672	P	0.432882	CCTGAAGAAATGGATGAAGCGGCAGCTATTGATGGCTGTGATAAATTTACCATGTACTGG	>gi|146319210|ref|YP_001198922.1| ABC-type sugar transport system, permease component [Streptococcus suis 05ZYH33]	SSU05_1556
CUST_1544_PI403427771	8.42341	P	9.47624	P	0.482022	ATTGGTTTGGTCATCGGAGAAATTGTTATAGGGATTTGGTTGGCTAGTCTCCTCAATCGT	>gi|146319211|ref|YP_001198923.1| ABC-type sugar transport system, permease component [Streptococcus suis 05ZYH33]	SSU05_1557
CUST_1545_PI403427771	11.4974	P	12.3643	P	0.548354	TGGTGCAGAAGATATTCTGATTCGTAGTGCAAAGGGAGCGATTCAAGATGATGCTACAAC	>gi|146319212|ref|YP_001198924.1| ABC-type sugar transport system, periplasmic component [Streptococcus suis 05ZYH33]	SSU05_1558
CUST_1547_PI403427771	9.30464	P	8.56929	P	1.66479	CGAACAATGTGACAAGGGCTATTCCTTCGGTCCTACTATCCGTGATAATTTTGTCCTACA	>gi|146319214|ref|YP_001198926.1| AraC-type DNA-binding domain-containing protein [Streptococcus suis 05ZYH33]	SSU05_1559
CUST_1546_PI403427771	12.3643	P	12.97	P	0.657154	ATTCAAGAAGGTACTAGTTTGATTTATCCCCCTTCCTCAATTGGTGCACACGTTTCTGCC	>gi|146319213|ref|YP_001198925.1| Alpha-galactosidase [Streptococcus suis 05ZYH33]	SSU05_1560
CUST_1554_PI403427771	10.8064	P	11.4411	P	0.644113	TCTTTATACTGGTTATACGACTGATGTGGAGAAGCGACTTGCTACCCATAATCGTGGGAA	>gi|146319221|ref|YP_001198933.1| endonuclease [Streptococcus suis 05ZYH33]	SSU05_1567
CUST_1555_PI403427771	10.5501	P	11.2928	P	0.597635	GCATTATCTTAGCTATTTACGGCATTCTCTTTTTGGGGAGCCTGTCTGGATTAGTCGTCA	>gi|146319222|ref|YP_001198934.1| hypothetical protein SSU05_1568 [Streptococcus suis 05ZYH33]	SSU05_1568
CUST_1558_PI403427771	7.8596	P	7.15288	P	1.63209	CTTGACGTCTATGCTTCTGTAGGTTGGACAGGATATACTAGCCGTCCAGAAATGCTAGAG	>gi|146319225|ref|YP_001198937.1| histone acetyltransferase HPA2-like acetyltransferase [Streptococcus suis 05ZYH33]	SSU05_1571
CUST_1561_PI403427771	11.6188	P	12.2368	P	0.651542	CGGCTGAATTTACCCCTGAAGAGTTAGCGCTTTATGTATTGACCTTGACTGTTCAGGATC	>gi|146319228|ref|YP_001198940.1| superfamily II DNA/RNA helicase [Streptococcus suis 05ZYH33]	SSU05_1574
CUST_1564_PI403427771	6.92646	P	7.67764	P	0.59412	TCTGGACTTGATGCCAAATGTTGAAGTGTTAGGGATTGGTTTTACGCCAATTGATGATGT	>gi|146319231|ref|YP_001198943.1| putative internalin A precursor [Streptococcus suis 05ZYH33]	SSU05_1577
CUST_1573_PI403427771	11.9222	P	12.6791	P	0.591752	ATGGATTTGAGGCTTTACTTGATCAAGCGAAGAATTGGCAAATTTCTAGAAAGGACCCCC	>gi|146319240|ref|YP_001198952.1| hypothetical protein SSU05_1586 [Streptococcus suis 05ZYH33]	SSU05_1586
CUST_1575_PI403427771	9.16444	P	9.90042	P	0.600411	ATGACATTTGAAGAGATTTTACCAGGCTTGAAGGCCAAGAAAAAGTACGTTCGCACAGGC	>gi|146319242|ref|YP_001198954.1| hypothetical protein SSU05_1588 [Streptococcus suis 05ZYH33]	SSU05_1588
CUST_1576_PI403427771	8.23378	P	9.08605	P	0.553912	CTTTGTTGCTTTGTTGGCTGGTTTTCGGTCTGTTACCATCTGTTCTTTTTAAGCCAAAGG	>gi|146319243|ref|YP_001198955.1| hypothetical protein SSU05_1589 [Streptococcus suis 05ZYH33]	SSU05_1589
CUST_1579_PI403427771	7.79088	P	8.43257	P	0.64096	TATGAAGACAGAGATCGCTTTGTCATTATGACCAAGGTTGGTCTGGATGAGGATCAGACC	>gi|146319247|ref|YP_001198959.1| ABC transporter membrane-spanning permease - unknown substrate [Streptococcus suis 05ZYH33]	SSU05_1593
CUST_1588_PI403427771	10.2949	P	9.67049	P	1.5416	TGATGGAAGTTGAGAAAAGGAGTAAGGATTATGCTCGTATGTTTGACCAGCAAGTCGGTC	>gi|146319256|ref|YP_001198968.1| transcriptional regulator [Streptococcus suis 05ZYH33]	SSU05_1602
CUST_1589_PI403427771	12.1768	P	11.5256	P	1.5705	CATTTTGGAAGCTATCAAGGCAAAAACTGCTAAAGCTCCGACAGTGGATTTGACAGAAGA	>gi|146319257|ref|YP_001198969.1| Signal recognition particle GTPase [Streptococcus suis 05ZYH33]	SSU05_1603
CUST_1594_PI403427771	12.2368	P	11.6411	P	1.51123	CTTCCTCGTCTTTATGTTGAAAAAAAGGGGCTTTATTTTCACAGTAGCTTGGCCTGTCGT	>gi|146319264|ref|YP_001198976.1| hypothetical protein SSU05_1610 [Streptococcus suis 05ZYH33]	SSU05_1610
CUST_1595_PI403427771	9.60902	P	8.87267	P	1.66595	GCCACTACCATCTCTACTTTGAGAAGAAAGGCTATCGGCATGGAGACAGGGATTTTAAAG	>gi|146319265|ref|YP_001198977.1| hypothetical protein SSU05_1611 [Streptococcus suis 05ZYH33]	SSU05_1611
CUST_1596_PI403427771	9.13612	P	8.36421	P	1.70753	GTGCACCCTGAGTCTTACAAGGCTGTGGAAAATCTGTTAGAACTTCTAGCTATTGACCAC	>gi|146319266|ref|YP_001198978.1| transcriptional accessory protein [Streptococcus suis 05ZYH33]	SSU05_1612
CUST_1597_PI403427771	12.6561	P	10.9208	P	3.32967	TCTAACTTTATGGAACACCATCTAGAAGCTTTGCTGGAAACGGCTGAGATTATCCCGATG	>gi|146319267|ref|YP_001198979.1| aldo/keto reductase family oxidoreductase [Streptococcus suis 05ZYH33]	SSU05_1613
CUST_1601_PI403427771	10.758	P	11.521	P	0.589254	GTCATCACCAAAGATGGACCGGTTATTTTGACCAGTCAAGGTGAAGAAGGGACCTATTAA	>gi|146319271|ref|YP_001198983.1| methionine aminopeptidase [Streptococcus suis 05ZYH33]	SSU05_1617
CUST_1602_PI403427771	9.21703	P	10.0196	P	0.57333	ATTTATGCGTTCACCATTGGGAAACTGGGCCTTAGTTGATAAGTATTCGGAGAGGATGAT	>gi|146319272|ref|YP_001198984.1| acetyltransferase [Streptococcus suis 05ZYH33]	SSU05_1618
CUST_1606_PI403427771	10.2783	P	9.53026	P	1.6795	CCTGTCTCAACTGCTCTAAGCAATTGTTACAGGTTGGTTGTAAGCGGGTTGTCTATATCA	>gi|146319276|ref|YP_001198988.1| deoxycytidylate deaminase [Streptococcus suis 05ZYH33]	SSU05_1622
CUST_1607_PI403427771	12.4405	P	11.7965	P	1.5626	CCCGTTTTTTAGAGTTATTCAATGACTTGGATAAGGTCTTGCGTAAGGTGTGCGGTGTTG	>gi|146319277|ref|YP_001198989.1| hypothetical protein SSU05_1623 [Streptococcus suis 05ZYH33]	SSU05_1623
CUST_1608_PI403427771	12.9776	P	12.3805	P	1.51268	TCTGTAGTTGCGACTGAGCGGATGGTAGATGCCTATTTGAAATCAGCAATGGTAGATTAA	>gi|146319278|ref|YP_001198990.1| cellulase M-like protein [Streptococcus suis 05ZYH33]	SSU05_1624
CUST_1610_PI403427771	6.62014	P	7.36224	P	0.59787	TGATTGCAGGTATCTACGCCTTTATCGCCTATCGGAATCTTCATTTTGCTTACAAGGTGA	>gi|146319280|ref|YP_001198992.1| ABC-type multidrug transport system, ATPase and permease component [Streptococcus suis 05ZYH33]	SSU05_1626
CUST_1617_PI403427771	9.98355	P	11.3843	P	0.378736	GTCCATCAAACACTTTACACCATGCGTCAAGACGCAGGAATAATCTTTAAGGCGGATAAC	>gi|146319287|ref|YP_001198999.1| dehydrogenase and related proteins [Streptococcus suis 05ZYH33]	SSU05_1633
CUST_1618_PI403427771	8.56282	P	10.2783	P	0.304502	GCGACTAAAAAAAGGACCAGAAATCCTGATTGGAACACCTGGTCGTATTTTCGAGTTGAT	>gi|146319288|ref|YP_001199000.1| superfamily II DNA/RNA helicase [Streptococcus suis 05ZYH33]	SSU05_1634
CUST_1620_PI403427771	10.2371	P	8.70807	P	2.88587	TCGCATCTAGCTCTTTCTTCAGATGATTTAGAAGGGGACAATGCGAAACATAAGGAGCTG	>gi|146319290|ref|YP_001199002.1| lactoylglutathione lyase and related lyases [Streptococcus suis 05ZYH33]	SSU05_1636
CUST_1622_PI403427771	13.2496	P	12.6061	P	1.56207	ATCCGTGCCCTTGTAAAACACATCAAACAATTGTCTGATGACGAAATCATGGATGTGGAA	>gi|146319292|ref|YP_001199004.1| phosphoglycerate mutase 1 [Streptococcus suis 05ZYH33]	SSU05_1638
CUST_1623_PI403427771	12.3949	P	11.7474	P	1.5665	AGTTTGAATGGACCAAGGTTACCTTTTCACTGGTTGGGCTGATGTTGATTTGTCTGAAAA	>gi|146319293|ref|YP_001199005.1| hypothetical protein SSU05_1639 [Streptococcus suis 05ZYH33]	SSU05_1639
CUST_1624_PI403427771	10.5702	P	11.2129	P	0.640514	TGAATAAAACAGTCGAGGATATCGATCTATTCGAACTCAACGAGGCATTTGCAGCCCAAT	>gi|146319294|ref|YP_001199006.1| Acetyl-CoA acetyltransferase [Streptococcus suis 05ZYH33]	SSU05_1640
CUST_1625_PI403427771	10.0623	P	10.7911	P	0.603432	ATCAACAAAAAACAGGCAAAACCCTCAACGATTTTGCTGCCATGTGCTTACATATTCCTT	>gi|146319295|ref|YP_001199007.1| 3-hydroxy-3-methylglutaryl CoA synthase [Streptococcus suis 05ZYH33]	SSU05_1641
CUST_1626_PI403427771	8.96439	P	10.1699	P	0.433626	CCTCAATAACATGTTAGAAGCTGTTAAGGATGACTTAGAAGAGCTCAGCAAGGGACAGGC	>gi|146319296|ref|YP_001199008.1| hydroxymethylglutaryl-CoA reductase [Streptococcus suis 05ZYH33]	SSU05_1642
CUST_1629_PI403427771	5.89977	P	6.61081	P	0.610881	GTGCCGTCAAGAAAACCTCTCCAATACTGGAAGAGGTCCGTTACTATACAAAGAATTGCT	>gi|146319299|ref|YP_001199011.1| transposase [Streptococcus suis 05ZYH33]	SSU05_1645
CUST_1630_PI403427771	6.94225	P	7.90312	P	0.513746	TCCACAATATCGCTTCAGCCAATCATACCAATCCTTGCCATATCGCAGACTTTTATGAGA	>gi|146319300|ref|YP_001199012.1| transposase [Streptococcus suis 05ZYH33]	SSU05_1646
CUST_1631_PI403427771	11.1358	P	9.36094	P	3.42203	TCAAACAGGTGCAGAAATCAAAATCGCAGCATCTAAAGTACCTGCTTTCAAAGCTGGTAA	>gi|146319301|ref|YP_001199013.1| nucleoid DNA-binding protein [Streptococcus suis 05ZYH33]	SSU05_1647
CUST_1632_PI403427771	11.0821	P	11.7219	P	0.641786	CTCGTTCAGACTAGTACAGAAGACACAAAGGTTGGGACCTTCTCCACTAATAGGGAACAG	>gi|146319302|ref|YP_001199014.1| hypothetical protein SSU05_1648 [Streptococcus suis 05ZYH33]	SSU05_1648
CUST_1635_PI403427771	13.0066	P	14.1774	P	0.444194	TTTCTCGTGTCCGTCTCTTGACCAAAGAAGAGCGTATTGAGGAAATTGCCAAGATGTTAG	>gi|146319305|ref|YP_001199017.1| ATPase involved in DNA repair [Streptococcus suis 05ZYH33]	SSU05_1651
CUST_1636_PI403427771	11.6924	P	12.4264	P	0.601244	GGAAGCTCTGCTGTGGTCAAACGCCAGATTTTGGAACAATTTCAAGAACATGTTTTTTCA	>gi|146319306|ref|YP_001199018.1| arginine repressor [Streptococcus suis 05ZYH33]	SSU05_1652
CUST_1637_PI403427771	12.4264	P	13.4706	P	0.484907	ATTTCGAACTTGGTCAACCAAGTTTTGCGTCCATTGACGTCAGCTTTATCTCATTGAGTC	>gi|146319307|ref|YP_001199019.1| rRNA methylase [Streptococcus suis 05ZYH33]	SSU05_1653
CUST_1638_PI403427771	12.2047	P	12.8519	P	0.638503	TACGATGAAGCAACGGCTATTTTAGCAGGGGACAGTCTCTTTCTAGATCCATTTGGTTTC	>gi|146319308|ref|YP_001199020.1| geranylgeranyl pyrophosphate synthase [Streptococcus suis 05ZYH33]	SSU05_1654
CUST_1640_PI403427771	11.68	P	12.3677	P	0.620832	GCTTGTATGATGGTTATTTGCAAAAATTAGACCGCTTGACCAATCAATTGCAGACACGGA	>gi|146319310|ref|YP_001199022.1| exodeoxyribonuclease VII large subunit [Streptococcus suis 05ZYH33]	SSU05_1656
CUST_1642_PI403427771	10.6608	P	9.67338	P	1.98259	TTTATTGCTACGAGAGGCTATGGATGTTTACGGTTTCTCTACGGAGAATGTATTGGCGTG	>gi|146319312|ref|YP_001199024.1| hypothetical protein SSU05_1658 [Streptococcus suis 05ZYH33]	SSU05_1658
CUST_1643_PI403427771	4.54042	A	5.84786	P	0.404036	TTTGTTGAAAACAGTGATTATTCCAAACGGAACTGTGCAGTCTGCAGCAGAGATAACTGG	>gi|146319313|ref|YP_001199025.1| hypothetical protein SSU05_1659 [Streptococcus suis 05ZYH33]	SSU05_1659
CUST_1644_PI403427771	10.3152	P	9.67672	P	1.55671	AGTCTTTCGTCCATTCTATCGTCCAGACTACAGTCGTGATAAGAAAGATGGTGGCATAGG	>gi|146319314|ref|YP_001199026.1| two-component sensor [Streptococcus suis 05ZYH33]	SSU05_1660
CUST_1645_PI403427771	10.3934	P	9.26364	P	2.18818	TTCGCAAAACTTCTCAGATTCCAATTTTGATGCTGACAGCCATGGGTGACGAATATACAC	>gi|146319315|ref|YP_001199027.1| two-component regulator [Streptococcus suis 05ZYH33]	SSU05_1661
CUST_1646_PI403427771	6.5448	P	7.73277	P	0.438919	ACTCCTTGGGTTCCATTACAAGCTGTTGCCTTATTCATTTTTTCTGCATTATGCTTGGAT	>gi|146319316|ref|YP_001199028.1| hypothetical protein SSU05_1662 [Streptococcus suis 05ZYH33]	SSU05_1662
CUST_1647_PI403427771	7.72697	P	9.15817	P	0.370823	CCGAGAAGTCAAACTCGCTTCCATCTACTGGACAAGCTGATTCTCCAATCTATACGTTAA	>gi|146319317|ref|YP_001199029.1| methyl-accepting chemotaxis protein [Streptococcus suis 05ZYH33]	SSU05_1663
CUST_1649_PI403427771	12.1535	P	11.3269	P	1.77345	CAAGTCAGCAGAAGAATTGATTGACATCGATGCCAAAACATTTGGCTTGAATGGCAATGA	>gi|146319319|ref|YP_001199031.1| putative manganese-dependent inorganic pyrophosphatase [Streptococcus suis 05ZYH33]	SSU05_1665
CUST_1655_PI403427771	3.86342	A	5.27594	P	0.375655	ACAATTATCCTATTTTTCCTTGGAGCTTCTATCGGCTCCTTCTTGGGATTGGTCATCGAC	>gi|146319325|ref|YP_001199037.1| Type II secretory pathway, prepilin signal peptidase PulO and related peptidases [Streptococcus suis 05ZYH33]	SSU05_1671
CUST_1664_PI403427771	10.4661	P	11.2096	P	0.597278	GATTGTTTACGGGCTCATTTGACCCCATTACCAATGGACACTTGGACTTAATTGAACGAG	>gi|146319334|ref|YP_001199046.1| phosphopantetheine adenylyltransferase [Streptococcus suis 05ZYH33]	SSU05_1680
CUST_1665_PI403427771	9.44268	P	10.1165	P	0.62686	TTTCGACCTGGTATTCTTGGACCCTCCTTATGCAGAGCAGGAAATTGAAGATGTGATAAC	>gi|146319335|ref|YP_001199047.1| hypothetical protein SSU05_1681 [Streptococcus suis 05ZYH33]	SSU05_1681
CUST_1672_PI403427771	11.0447	P	10.4195	P	1.54237	TTTGGGAGATTGTCCATGAACTTAAGGCTCAGGGTGTGACTATTTTTTATACCAGCCACT	>gi|146319342|ref|YP_001199054.1| putative ATPase [Streptococcus suis 05ZYH33]	SSU05_1688
CUST_1673_PI403427771	15.2585	P	14.0377	P	2.33076	TGAGTGAGCGTTTAATCACCTTAGGTGGGGCACCATTTTCTACCCTTAAAGAGTTTAGTG	>gi|146319343|ref|YP_001199055.1| Dpr [Streptococcus suis 05ZYH33]	SSU05_1689
CUST_1674_PI403427771	13.9798	P	11.6267	P	5.10922	GAAGTTGAAGGACTTGTTGAGAAAGGAATTGGCAAAGCAAAAGAGCTAGTCGAAGATGCA	>gi|146319344|ref|YP_001199056.1| MF3-like protein [Streptococcus suis 05ZYH33]	SSU05_1690
CUST_1675_PI403427771	13.9693	P	12.5445	P	2.68466	GACGAAACCTACGAAATGGTAAAGAAAGGTTGTCAAGACTGGTTGGACAGGTTACAGTCA	>gi|146319345|ref|YP_001199057.1| putative phosphotyrosine protein phosphatase [Streptococcus suis 05ZYH33]	SSU05_1691
CUST_1676_PI403427771	14.8149	P	13.5623	P	2.38271	ACGAAGGACAATTTACAAATGGAATTTTCCACGGTCAAGGAACCTACACATCTGCAAGTG	>gi|146319346|ref|YP_001199058.1| hypothetical protein SSU05_1692 [Streptococcus suis 05ZYH33]	SSU05_1692
CUST_1679_PI403427771	10.3973	P	9.62303	P	1.71035	AAACGTTAAAAAATTATTTAAAAGCAGCCGCTGTTGCGACAATTGGTTCGACAGCAGTGA	>gi|146319349|ref|YP_001199061.1| hypothetical protein SSU05_1696 [Streptococcus suis 05ZYH33]	SSU05_1696
CUST_1681_PI403427771	7.2405	P	6.3676	P	1.83134	GCTTGCCAGAAGATTTTATGCGTGAACATCCAGAGAAGGCTATCCGTATTCCAATGAATG	>gi|146319351|ref|YP_001199063.1| rRNA methyltransferase [Streptococcus suis 05ZYH33]	SSU05_1697
CUST_1682_PI403427771	7.12895	P	6.35349	P	1.71173	TCGAACTTGTGCTGCAACCAATAGTCCTCTCCATATCATTAAGCCTATGGGATTCCAATT	>gi|146319352|ref|YP_001199064.1| hypothetical protein SSU05_1698 [Streptococcus suis 05ZYH33]	SSU05_1698
CUST_1691_PI403427771	10.5868	P	9.72462	P	1.8178	AAAAACCAAGCGAGGCAAAAGTACAACAAGTACTTCGCCAAATCAAGAGCCAACAAAAAG	>gi|146319361|ref|YP_001199073.1| hypothetical protein SSU05_1707 [Streptococcus suis 05ZYH33]	SSU05_1707
CUST_1695_PI403427771	9.82324	P	9.14284	P	1.60258	GATGCCAAGTCAACAGCTCGTGGTGGTCTATTGCATGATTTATTCTTCTATGACTGGAGA	>gi|146319365|ref|YP_001199077.1| hypothetical protein SSU05_1711 [Streptococcus suis 05ZYH33]	SSU05_1711
CUST_1696_PI403427771	8.97194	P	8.23642	P	1.665	CGGTTGACTATAAGGAAATTACGCCACATTCTAGTTTTGCCTTGGTCATGGGAAACGAAG	>gi|146319366|ref|YP_001199078.1| rRNA methylase [Streptococcus suis 05ZYH33]	SSU05_1713
CUST_1702_PI403427771	12.7995	P	13.6488	P	0.555086	GAAACGTTTGGCGGAACAGTCAGCGGATGTTCTTGTTGATAAGCGTAATGAAGTTATCAA	>gi|146319372|ref|YP_001199084.1| periplasmic solute-binding protein [Streptococcus suis 05ZYH33]	SSU05_1718
CUST_1706_PI403427771	12.8026	P	13.5896	P	0.579568	CAGATGAACAAAAAGCTATCTACCTAGCCCAGCTTCAACAAATGCGGACTCAAATAGCTG	>gi|146319376|ref|YP_001199088.1| SNF2 family DNA/RNA helicase [Streptococcus suis 05ZYH33]	SSU05_1722
CUST_1707_PI403427771	2.93449	A	3.9381	A	0.498749	TGGCAAGCAACGATTTATTATTTAGCTATTCATTAGAGACACCAGTTTACCTGCTGGTGT	>gi|146319377|ref|YP_001199089.1| hypothetical protein SSU05_1723 [Streptococcus suis 05ZYH33]	SSU05_1723
CUST_1710_PI403427771	15.6469	P	16.2616	P	0.653052	TATTCGTGACCAGTTCCAATACTTGTCTTACGCACCGATTATCTTTGTGTCAGCCTTGAC	>gi|146319380|ref|YP_001199092.1| GTP-binding protein EngA [Streptococcus suis 05ZYH33]	SSU05_1726
CUST_1716_PI403427771	11.9948	P	11.3915	P	1.51928	TGAATAGCCCAGAGCCTGTTAGTCGAGAACAACTTCTTGAGCGTGTTTGGAAATATGAAG	>gi|146319386|ref|YP_001199098.1| response regulator [Streptococcus suis 05ZYH33]	SSU05_1732
CUST_1717_PI403427771	13.2878	P	12.4635	P	1.77059	CCGTCAAGCATTGTACTTCTCAAAAATCATGTCTTATGCACAAGGTTTTGCACAGTTGCG	>gi|146319387|ref|YP_001199099.1| 6-phosphogluconate dehydrogenase [Streptococcus suis 05ZYH33]	SSU05_1733
CUST_1718_PI403427771	14.5481	P	13.5555	P	1.98975	AGCTGGTCACTACGTAAAAATGGTACACAACGGTATCGAGTATGGTGACATGCAATTGAT	>gi|146319388|ref|YP_001199100.1| 6-phosphogluconate dehydrogenase [Streptococcus suis 05ZYH33]	SSU05_1734
CUST_1719_PI403427771	12.8698	P	11.9985	P	1.82935	AAAAACTTGGTACCAAGTTACGATGTGGAAAGCTTTGTGGCATCTATCGAAAAACCACGT	>gi|146319389|ref|YP_001199101.1| 6-phosphogluconate dehydrogenase [Streptococcus suis 05ZYH33]	SSU05_1735
CUST_1725_PI403427771	10.7399	P	11.4477	P	0.612259	TATGACTCCTTTTCATCACCATTTGGAGCTTGGAGGTTTGACCGGAAAAGCTGAAAAATG	>gi|146319395|ref|YP_001199107.1| phospho-N-acetylmuramoyl-pentapeptide-transferase [Streptococcus suis 05ZYH33]	SSU05_1741
CUST_1726_PI403427771	11.812	P	12.558	P	0.596251	CGAAAGAAGAAGTAGGAAATCCAGTTTCTGAACAAGCTGCCGACGATACACTTCGCTATA	>gi|146319396|ref|YP_001199108.1| cell division protein FtsI/penicillin-binding protein 2 [Streptococcus suis 05ZYH33]	SSU05_1742
CUST_1730_PI403427771	10.52	P	9.49818	P	2.03041	TTATTGCCCTACGACAACCTGAAAAAGTTGGCTTTCTGCTCCCCCTAACCAATATACTAA	>gi|146319400|ref|YP_001199112.1| hemolysin-like protein [Streptococcus suis 05ZYH33]	SSU05_1746
CUST_1732_PI403427771	10.5177	P	11.2897	P	0.585605	TATCTACTACTTCTACTTCCTAGCTCTTGGAAATGCCATCGCCTACTTCCTAGCCTACCG	>gi|146319402|ref|YP_001199114.1| hypothetical protein SSU05_1748 [Streptococcus suis 05ZYH33]	SSU05_1748
CUST_1733_PI403427771	10.444	P	11.3137	P	0.547265	AAACGATACTTTATCATTCAAGCCATCTTTGCCCTGTTTGCCATGACCTTGACCTATTCC	>gi|146319403|ref|YP_001199115.1| major facilitator superfamily permease [Streptococcus suis 05ZYH33]	SSU05_1749
CUST_1734_PI403427771	10.1888	P	11.0057	P	0.567662	TCTTGAATAGTGACTGGCAAACTACCAGTCCAGAATCAAATGCTGTCCAAGAAGCTATCC	>gi|146319404|ref|YP_001199116.1| hypothetical protein SSU05_1750 [Streptococcus suis 05ZYH33]	SSU05_1750
CUST_1738_PI403427771	10.3898	P	9.71301	P	1.59856	CGAACAACTCAATGCAGCTTTGGTTGAGAAACAAGACCTCTCAGCTGTTGAAGTTGTATC	>gi|146319408|ref|YP_001199120.1| major membrane immunogen, membrane-anchored lipoprotein [Streptococcus suis 05ZYH33]	SSU05_1754
CUST_1745_PI403427771	8.85114	P	10.3122	P	0.363215	CGCCTGGATCGGAAGCATCATCGTCCTGATTCCAAGTTCCATCATCTTTATGAAAAAATT	>gi|146319415|ref|YP_001199127.1| DinF [Streptococcus suis 05ZYH33]	SSU05_1761
CUST_1749_PI403427771	10.8271	P	10.0456	P	1.71888	GTTACATCCGAGGTAACCTACAGTTTGGAGCGTTTGGCTTCCTATATCCAAGAAGTTGAC	>gi|146319419|ref|YP_001199131.1| glycyl-tRNA synthetase subunit alpha [Streptococcus suis 05ZYH33]	SSU05_1765
CUST_1751_PI403427771	10.0277	P	9.11436	P	1.88347	GTGGACATTTATAATGCGGCGAGTTTACGTTTTGGTCTTCCATGTGGTGCTGAAGATTTA	>gi|146319421|ref|YP_001199133.1| hypothetical protein SSU05_1767 [Streptococcus suis 05ZYH33]	SSU05_1767
CUST_1755_PI403427771	9.48034	P	7.02667	P	5.47806	GAAAAATCAGAGCAAGCAGCAGCGATTAAGAAAATTATCGAAGCCTACCACACGGATGAA	>gi|146319425|ref|YP_001199137.1| ABC-type metal ion transport system, periplasmic component/surface antigen [Streptococcus suis 05ZYH33]	SSU05_1771
CUST_1757_PI403427771	11.7358	P	10.2277	P	2.84419	TAGTAATGATTACCTCTTGGAACGGGATGAATTTGAACTGGCTTTGATTGAGGAAGCCCT	>gi|146319427|ref|YP_001199139.1| glutamine amidotransferase, class I [Streptococcus suis 05ZYH33]	SSU05_1773
CUST_1758_PI403427771	8.2299	P	7.08482	P	2.21158	AATATGGATGCGGACGTTATCTCCTTTGAAGCCAGCCGTTCAAATCTTGTTATCCTAGAT	>gi|146319428|ref|YP_001199140.1| 5-methyltetrahydropteroyltriglutamate--homocysteine methyltransferase [Streptococcus suis 05ZYH33]	SSU05_1774
CUST_1762_PI403427771	13.3779	P	11.282	P	4.27503	GGTAACACACACGCCTTGATTCTTTTCGAAACTCCTCAAGAAGCTCTTGAAGCAATTGAA	>gi|146319432|ref|YP_001199144.1| putative PTS system, mannose-specific component IIAB [Streptococcus suis 05ZYH33]	SSU05_1778
CUST_1763_PI403427771	14.4828	P	12.1919	P	4.89364	CTATGGTTATCAACATGATGGCAACTCGTGAAGTATGGCCATTCTTCGCACTTGGTTTTG	>gi|146319433|ref|YP_001199145.1| mannose-specific PTS IIC [Streptococcus suis 05ZYH33]	SSU05_1779
CUST_1764_PI403427771	12.0585	P	10.444	P	3.06192	GACTTAGCCTTGAACCAACTCAAGCTCAAACATTACAAGGTCAGTTGGACAGCTTGATTC	>gi|146319434|ref|YP_001199146.1| mannose-specific PTS IID [Streptococcus suis 05ZYH33]	SSU05_1780
CUST_1765_PI403427771	9.23706	P	8.13485	P	2.14683	GGTGGCAAGGTTGGTAAATTTCTAATTGGTGACAAGGCACTTGAATTCTACCCAGATAGC	>gi|146319435|ref|YP_001199147.1| ManO [Streptococcus suis 05ZYH33]	SSU05_1781
CUST_1769_PI403427771	10.5837	P	11.4289	P	0.556623	CGCTTCGGCAGGTAAAAAAGGTGGAGAATTTTATACCCCGCATCAAGTGAGTAAGATTTT	>gi|146319439|ref|YP_001199151.1| Type I restriction-modification system methyltransferase subunit [Streptococcus suis 05ZYH33]	SSU05_1785
CUST_1770_PI403427771	10.4143	P	11.5674	P	0.449667	GCCATCGGTAGCTTCTTTTCCGACCTAGATCAGCTTATTACTCTTCATCAGCGAAAATGA	>gi|146319440|ref|YP_001199152.1| restriction endonuclease S subunit [Streptococcus suis 05ZYH33]	SSU05_1786
CUST_1771_PI403427771	9.54001	P	11.0021	P	0.362975	ATCCAAGAAGCTTCGCATGTTTACATTGACAAGAAGCTCTTTGCTTTCCGAATCCAATGG	>gi|146319441|ref|YP_001199153.1| Type I site-specific restriction-modification system, R (restriction) subunit and related helicase [Streptococcus suis 05ZYH33]	SSU05_1787
CUST_1772_PI403427771	7.56399	P	8.47926	P	0.530245	AGTCAGCAGAAACTAGGAAAGATTTATTTAGATGGATTAGCCTTACGGCAGAAGCGGCAA	>gi|146319442|ref|YP_001199154.1| hypothetical protein SSU05_1788 [Streptococcus suis 05ZYH33]	SSU05_1788
CUST_1773_PI403427771	7.62004	P	8.4871	P	0.548263	CAGATAGAGAAGTGACCTTGCTCGAGGAGGGAGACTTACTCTTTAGTTTACTATCGGGGA	>gi|146319443|ref|YP_001199155.1| hypothetical protein SSU05_1789 [Streptococcus suis 05ZYH33]	SSU05_1789
CUST_1774_PI403427771	6.81882	P	7.6081	P	0.578632	CAAGGAAGGAGCCATTCGAGAAGTCACTCTCAAGAAATATAGAATGACATTGCAGTGGCT	>gi|146319444|ref|YP_001199156.1| integrase [Streptococcus suis 05ZYH33]	SSU05_1790
CUST_1775_PI403427771	6.93306	P	7.63638	P	0.614157	TTGCTAGACGACTTGGTCATGCAAGCATAACAACGACCCAGAAAACCTATCTTCATATCA	>gi|146319445|ref|YP_001199157.1| integrase [Streptococcus suis 05ZYH33]	SSU05_1791
CUST_1776_PI403427771	5.94496	P	7.07892	P	0.455663	GACTGGCACTCTTGACAACAGCATTTTTGCCAGCAGTTGTAGAAGAAGTCATATTTCGAG	>gi|146319446|ref|YP_001199158.1| hypothetical protein SSU05_1792 [Streptococcus suis 05ZYH33]	SSU05_1792
CUST_1779_PI403427771	6.16237	P	7.46425	P	0.405596	CTTTGCACGACCAAATTGTAGCTATTACAAGATTATCGAGGAAGAGCACACAGTCGGACT	>gi|146319449|ref|YP_001199161.1| histone acetyltransferase HPA2-like acetyltransferase [Streptococcus suis 05ZYH33]	SSU05_1795
CUST_1780_PI403427771	7.3838	P	10.0684	P	0.155545	AGAACTCATGAAGATCACTTCTTATGAGTTGGAGAAACTCCAAGTGGTCGATAGGGTGGT	>gi|146319450|ref|YP_001199162.1| acetyl-CoA carboxylase subunit alpha [Streptococcus suis 05ZYH33]	SSU05_1796
CUST_1781_PI403427771	10.5772	P	13.4143	P	0.139945	TTATTGAGTCAACCGTTCGGGAAAATCTGCCTGACGATTTCCAGAAGGCTGAATTTTTAC	>gi|146319451|ref|YP_001199163.1| Acetyl-CoA carboxylase beta subunit [Streptococcus suis 05ZYH33]	SSU05_1797
CUST_1782_PI403427771	9.34767	P	11.9047	P	0.169924	CGGGCTTTGACAGTTGATGAAGGATCGTTTGAGGAATTGTTTACAGGGATTGAAACAACT	>gi|146319452|ref|YP_001199164.1| Acetyl-CoA carboxylase beta subunit [Streptococcus suis 05ZYH33]	SSU05_1798
CUST_1783_PI403427771	10.1396	P	12.881	P	0.149538	AAGAAGATGTGAAGATTACTGGTCATGCCATTGAATGCCGCATCAATGCTGAAAATCCAG	>gi|146319453|ref|YP_001199165.1| acetyl-CoA carboxylase biotin carboxylase subunit [Streptococcus suis 05ZYH33]	SSU05_1799
CUST_1784_PI403427771	8.9378	P	11.1538	P	0.215238	ATCGGAAGATGAGATTGTTGCCCTCAAAAATGTGACCATTAATGAGCCCTTCTTCAATGG	>gi|146319454|ref|YP_001199166.1| 3-hydroxymyristoyl/3-hydroxydecanoyl-(acyl carrier protein) dehydratase [Streptococcus suis 05ZYH33]	SSU05_1800
CUST_1785_PI403427771	10.1678	P	12.6015	P	0.185083	TTTGCGAGAATTTTCGTATAGCAATGCTGGGGAGATCTTGCATTTCAGTAAAAACCAGCA	>gi|146319455|ref|YP_001199167.1| acetyl-CoA carboxylase biotin carboxyl carrier protein subunit [Streptococcus suis 05ZYH33]	SSU05_1801
CUST_1786_PI403427771	10.7337	P	13.6082	P	0.136366	CTGTCATTGAGGCTATGCGTCATTCTTATGCACCAAAGACAGCTGGTACGACAGAATTAT	>gi|146319456|ref|YP_001199168.1| 3-oxoacyl-(acyl carrier protein) synthase II [Streptococcus suis 05ZYH33]	SSU05_1802
CUST_1787_PI403427771	8.95977	P	11.6188	P	0.158329	TTTAATATGACGCAGGCTGTTTTGAAACCAATGACAAAGGCTCGTGAGGGTGCTATTATC	>gi|146319457|ref|YP_001199169.1| 3-ketoacyl-(acyl-carrier-protein) reductase [Streptococcus suis 05ZYH33]	SSU05_1803
CUST_1788_PI403427771	8.34556	P	10.9751	P	0.161594	CTGTTCTCAACACAGATGTCAACTTGATTGAAGAAATCTGTGCGACTGTTACCTCTGGGA	>gi|146319458|ref|YP_001199170.1| (acyl-carrier-protein) S-malonyltransferase [Streptococcus suis 05ZYH33]	SSU05_1804
CUST_1789_PI403427771	8.02561	P	10.4143	P	0.190954	TTATTCCTGTTGTACCGAGTGTAGCCCTTGCTAAACGCATGGAAAAATTAGGGGTAGATG	>gi|146319459|ref|YP_001199171.1| 2-nitropropane dioxygenase-like protein [Streptococcus suis 05ZYH33]	SSU05_1805
CUST_1795_PI403427771	9.24662	P	8.57735	P	1.59026	AAACAAAACGTCAACTTGGCAATGATTTCACAGGGAGCCAGTGAAGTTTCTGTTATGTTC	>gi|146319465|ref|YP_001199177.1| aspartate kinase [Streptococcus suis 05ZYH33]	SSU05_1811
CUST_1796_PI403427771	13.1582	P	14.1358	P	0.507796	GGACGAGTACTAGAACTCCCGTTTGGTGTTCAACCAGCCTTATCTCTCGTATCTGAAATT	>gi|146319466|ref|YP_001199178.1| alanine racemase [Streptococcus suis 05ZYH33]	SSU05_1812
CUST_1798_PI403427771	13.5623	P	14.1982	P	0.643544	ATTATGCCGAACCAATCGCATGCAATTCAGGAGAATGTATCTTTTGAAGGTGTTGATCGT	>gi|146319468|ref|YP_001199180.1| preprotein translocase subunit SecA [Streptococcus suis 05ZYH33]	SSU05_1814
CUST_1799_PI403427771	7.39924	P	9.0089	P	0.327677	TGTTTGAAGAAGCAATTTCAACAGTTGAGCCTGTAGGTGTTGCAACTTCTTCTCAAGAGA	>gi|146319469|ref|YP_001199181.1| ribonucleases G and E [Streptococcus suis 05ZYH33]	SSU05_1815
CUST_1800_PI403427771	10.9722	P	9.9547	P	2.02443	AACGATTATCTCCCAACACCAGATGTCAAAGAATATATCGTAACGCCAGCTGTTGCTGAA	>gi|146319470|ref|YP_001199182.1| transcriptional regulator/sugar kinase [Streptococcus suis 05ZYH33]	SSU05_1816
CUST_1801_PI403427771	8.68482	P	8.04238	P	1.56096	ATTAGTAGCAGCAGGTGATAAAGTAAAAGCTGGTACTCCGCTTGCTAAATTTGATGCAGC	>gi|146319471|ref|YP_001199183.1| phosphotransferase system IIC component, glucose/maltose/N-acetylglucosamine-specific [Streptococcus suis 05ZYH33]	SSU05_1817
CUST_1804_PI403427771	11.8903	P	11.1949	P	1.61935	TATTTGAAATCTTACATTTCGAAGAAACGCCAGACCGCGTTGCTGTTAACGAGGCTATTG	>gi|146319474|ref|YP_001199186.1| transcription termination factor [Streptococcus suis 05ZYH33]	SSU05_1820
CUST_1805_PI403427771	13.1139	P	12.5143	P	1.5153	AAATTCCGCTCTTTCTCCTTAACCTTGTCAATGGTGTAGCAGACTATCGTGATGACTTGG	>gi|146319475|ref|YP_001199187.1| transcription termination factor [Streptococcus suis 05ZYH33]	SSU05_1821
CUST_1806_PI403427771	12.8224	P	12.1001	P	1.64979	AGGTCGAGTGACTGCGGATATTTACGTCTATCTAGAATATGGTGTAAATGTTCCTGCCGT	>gi|146319476|ref|YP_001199188.1| hypothetical protein SSU05_1822 [Streptococcus suis 05ZYH33]	SSU05_1822
CUST_1811_PI403427771	1.66628	A	4.1495	A	0.178845	TGATTGGAGCTAATTTTGCTTCAAATTTTTCAGTCTTTTTTGCATCCTATTCCTCCAATG	>gi|146319481|ref|YP_001199193.1| hypothetical protein SSU05_1827 [Streptococcus suis 05ZYH33]	SSU05_1827
CUST_1812_PI403427771	10.0141	P	10.6087	P	0.662201	ATGAAGTTGGCTTCTGAACTCCACAAGCGGTCAACTGGTAAATCCTTGTATATCTTGGAT	>gi|146319482|ref|YP_001199194.1| excinuclease ABC subunit A [Streptococcus suis 05ZYH33]	SSU05_1828
CUST_1814_PI403427771	10.2142	P	10.8512	P	0.643056	CCATTGCCACTGTTTGAGCAGTTTATCCATCGTCGTCTACGGAATTTCTTCACTTTCATG	>gi|146319484|ref|YP_001199196.1| Mg2+ and Co2+ transporter [Streptococcus suis 05ZYH33]	SSU05_1830
CUST_1815_PI403427771	10.2185	P	11.5952	P	0.385093	AATCTCTATGGAGCACCAAGTGAGTGGGCTGCTAGTAAGACAATTTCTGAACAGGAAAAG	>gi|146319485|ref|YP_001199197.1| hypothetical protein SSU05_1831 [Streptococcus suis 05ZYH33]	SSU05_1831
CUST_1816_PI403427771	8.88243	P	7.55206	P	2.51469	AACCAACGTAAAGTAACAACAGCTATCAAACGTGCTCGCGTTATGGCTCTTTTACCATTC	>gi|146319486|ref|YP_001199198.1| 30S ribosomal protein S18 [Streptococcus suis 05ZYH33]	SSU05_1832
CUST_1817_PI403427771	14.1215	P	13.1529	P	1.957	GCACAATCTACACCAAACTTCGCTCGAGAAGAAAGTCCATTTGGAGCAAGTAATCCAATG	>gi|146319487|ref|YP_001199199.1| single-strand DNA-binding protein [Streptococcus suis 05ZYH33]	SSU05_1833
CUST_1818_PI403427771	11.5165	P	10.3628	P	2.2249	AAGCTAACAACGATGAAGCTCTTAAAGAGTTTGACCGTTTGTCAAAAATCAACGGCGACA	>gi|146319488|ref|YP_001199200.1| ribosomal protein S6 [Streptococcus suis 05ZYH33]	SSU05_1834
CUST_1820_PI403427771	9.94599	P	8.5882	P	2.56293	CTGTCATCGAATCCATCAAGATTTACGGTGACTTCTTCGGTATTGGGGATGTAGCTGATG	>gi|146319490|ref|YP_001199202.1| lipoate-protein ligase [Streptococcus suis 05ZYH33]	SSU05_1836
CUST_1823_PI403427771	15.4262	P	14.6251	P	1.7425	TCCAGTACCAAAAGCAGAAGAAAAACCAGCTAAAGAATTGCCAGAAGGCGTTGAAATCAT	>gi|146319493|ref|YP_001199205.1| branched-chain alpha-keto acid dehydrogenase subunit E2 [Streptococcus suis 05ZYH33]	SSU05_1839
CUST_1825_PI403427771	15.0766	P	13.9862	P	2.1294	TGCTGCATACGGTATTCCAGGTCATTATGTTGAGGATGGTAACGACGTTATTGCTGTTTA	>gi|146319495|ref|YP_001199207.1| pyruvate/2-oxoglutarate dehydrogenase complex, dehydrogenase (E1) component, alpha subunit [Streptococcus suis 05ZYH33]	SSU05_1841
CUST_1827_PI403427771	10.6767	P	9.9879	P	1.6119	ATGCTATTAATGCGGCAAGTACAACATCATCAGAAATCTTCATCAAGGTAACTGGCGGTG	>gi|146319497|ref|YP_001199209.1| dockerin type I [Streptococcus suis 05ZYH33]	SSU05_1843
CUST_1828_PI403427771	10.9164	P	10.0805	P	1.78501	TTGCCGATGAGAGTCTACGTTTGGTGGATAATTTCCGCAATCTTGGATTTGAAATTGGAC	>gi|146319498|ref|YP_001199210.1| hypothetical protein SSU05_1844 [Streptococcus suis 05ZYH33]	SSU05_1844
CUST_1831_PI403427771	11.8788	P	10.9966	P	1.84318	AAGGGCAGGCAAAGTTGGTGTTTTTAGCCGAAGATGCTGCTGGAAATTTAAGTAAAAAAG	>gi|146319501|ref|YP_001199213.1| hypothetical protein SSU05_1847 [Streptococcus suis 05ZYH33]	SSU05_1847
CUST_1832_PI403427771	11.7392	P	10.8307	P	1.87718	AAACGTCGTGTCTTCGATCGTTCCTTTAGTATGGAAGTGGCCGAAGAATTTTACGATGAA	>gi|146319502|ref|YP_001199214.1| nucleic-acid-binding protein implicated in transcription termination [Streptococcus suis 05ZYH33]	SSU05_1848
CUST_1833_PI403427771	11.8004	P	10.8359	P	1.95133	TTCCAATCTCATGATCGCATCGAAGTCTATGTCTACAAGGTAGAAGACAATGGTCGTGGT	>gi|146319503|ref|YP_001199215.1| transcription elongation factor NusA [Streptococcus suis 05ZYH33]	SSU05_1849
CUST_1834_PI403427771	10.7222	P	9.59368	P	2.1863	TCCTTACGAGTTGGTAGATGTGGAATATGGTAAAATGGGCGGTGACTATGTCCTATCGAT	>gi|146319504|ref|YP_001199216.1| hypothetical protein SSU05_1850 [Streptococcus suis 05ZYH33]	SSU05_1850
CUST_1840_PI403427771	11.3815	P	10.4725	P	1.87782	TGCCAACCATCGCTCGTCAGTTAAAAGAAAAACTTAGAGCTAGCGGTCTAAACATCGTTA	>gi|146319510|ref|YP_001199222.1| diadenosine tetraphosphate (Ap4A) hydrolase and other HIT family hydrolases [Streptococcus suis 05ZYH33]	SSU05_1856
CUST_1841_PI403427771	10.1107	P	9.33801	P	1.7085	AGGACAATATTCAGGAACAACTTGCCATTATCCAAAGTTTTCAAGAGCCCTTGCAGGAAA	>gi|146319511|ref|YP_001199223.1| methyl-accepting chemotaxis protein [Streptococcus suis 05ZYH33]	SSU05_1857
CUST_1846_PI403427771	11.1191	P	10.1988	P	1.89251	CGGTGTTGTTGGGATGGCTAGTAAGTCTGCGATCAAGGATAATTTTCAAGCACTTTTGAG	>gi|146319516|ref|YP_001199228.1| hypothetical protein SSU05_1862 [Streptococcus suis 05ZYH33]	SSU05_1862
CUST_1847_PI403427771	7.20211	P	8.18174	P	0.507108	GAAAGATTCTGTTCAAGTGTATCCACAATATCGCTTCAGCCAGTCATACCAATCCTTGCC	>gi|146319517|ref|YP_001199229.1| transposase [Streptococcus suis 05ZYH33]	SSU05_1863
CUST_1852_PI403427771	14.9837	P	12.5098	P	5.55545	TGAAACTTCGTCAAGCGATTGCCTATGCGATTGATACCAAGACAGCTGGTAAGTCATTAT	>gi|146319522|ref|YP_001199234.1| peptide ABC transporter, peptide-binding protein [Streptococcus suis 05ZYH33]	SSU05_1868
CUST_1853_PI403427771	13.7449	P	11.1976	P	5.84543	AAAGGCAAGAAAATCACAGTCAGCTTGACTGGTAAGGATTACAAGTGTCAGATGGTGAGT	>gi|146319523|ref|YP_001199235.1| hypothetical protein SSU05_1869 [Streptococcus suis 05ZYH33]	SSU05_1869
CUST_1860_PI403427771	13.6164	P	12.4169	P	2.29659	TCTGTTTGACGGTGTCAATATTTTAGAATTAGAAGTCGATGAACGTGCCCGTATGGGTCT	>gi|146319530|ref|YP_001199242.1| ABC-type transport system involved in Fe-S cluster assembly, ATPase component [Streptococcus suis 05ZYH33]	SSU05_1876
CUST_1864_PI403427771	12.5357	P	11.2254	P	2.48003	TGTTAAAACCAAGTGGGAAGGCTTGGTCCCTGCTCTTACATCTGGTAAAATCGATATGAT	>gi|146319534|ref|YP_001199246.1| hypothetical protein SSU05_1880 [Streptococcus suis 05ZYH33]	SSU05_1880
CUST_1865_PI403427771	13.6625	P	12.5407	P	2.17621	TTATAGACGCCTATGTTTCTGAACGTCCAGAAGGTCGTACAGCAGAAGCTGCAAATAAAG	>gi|146319535|ref|YP_001199247.1| amino acid ABC transporter periplasmic protein [Streptococcus suis 05ZYH33]	SSU05_1881
CUST_1866_PI403427771	11.065	P	9.76007	P	2.47067	AACCATGCAAGATTTGGCAAAATCAGGATTGACGATGCTTATCGTAACTCACGAAATGGA	>gi|146319536|ref|YP_001199248.1| amino acid ABC transporter ATP-binding protein [Streptococcus suis 05ZYH33]	SSU05_1882
CUST_1867_PI403427771	14.3001	P	12.4057	P	3.71753	ATGTCAGTTATCGCTCTTGCACAAGGTCGCGCTAAGATTGACAATATTTCATTTGCAACT	>gi|146319537|ref|YP_001199249.1| hypothetical protein SSU05_1883 [Streptococcus suis 05ZYH33]	SSU05_1883
CUST_1868_PI403427771	15.7627	P	15.0256	P	1.66681	GAAAATAATGTGACGGATGCCTATTACAAGCTCATGCACCCAGAAGCACAGATTAAGTCC	>gi|146319538|ref|YP_001199250.1| membrane protease subunit [Streptococcus suis 05ZYH33]	SSU05_1884
CUST_1869_PI403427771	15.9012	P	15.3001	P	1.51691	GGAACAGGACCGGTTCTAATCGGTATTGCCCTAGGAGATAAAACAGATTATACGCAGTTT	>gi|146319539|ref|YP_001199251.1| threonine dehydratase [Streptococcus suis 05ZYH33]	SSU05_1885
CUST_1870_PI403427771	12.5304	P	10.9489	P	2.99279	CGCAAAGCAATGCCATTTGTCGGACGCAATGATGACGACGCATTCAAAATCTATAATTAA	>gi|146319540|ref|YP_001199252.1| ketol-acid reductoisomerase [Streptococcus suis 05ZYH33]	SSU05_1886
CUST_1871_PI403427771	13.8492	P	12.5685	P	2.42964	TTAGCGATTATCCAACCCTTTAGAGCAAATGTTGTCGATGTAGCACCTCACTCCATTACC	>gi|146319541|ref|YP_001199253.1| acetolactate synthase 3 regulatory subunit [Streptococcus suis 05ZYH33]	SSU05_1887
CUST_1872_PI403427771	13.9057	P	12.6444	P	2.39719	AAGGTTGTGTTGATCAATAACCACTCTCTTGGAATGGTTCGTCAATGGCAGGAATCCTTC	>gi|146319542|ref|YP_001199254.1| thiamine pyrophosphate-requiring enzyme [Streptococcus suis 05ZYH33]	SSU05_1888
CUST_1873_PI403427771	12.1369	P	10.5868	P	2.92827	TATCTATCAATATGAGGGAATCCAGCATATTTTGGCTCGTCATGAACAAGAGCGGTCCAC	>gi|146319543|ref|YP_001199255.1| thiamine pyrophosphate-requiring enzyme [Streptococcus suis 05ZYH33]	SSU05_1889
CUST_1881_PI403427771	14.8649	P	13.9469	P	1.88943	CATTCGCATTAACTTCAACACAAGGTTCATACGACGTTATCGTTAACGTGAACGGTGGTG	>gi|146319551|ref|YP_001199263.1| 30S ribosomal protein S9 [Streptococcus suis 05ZYH33]	SSU05_1897
CUST_1882_PI403427771	15.2794	P	14.5366	P	1.67335	TTGACTGGTAAAAAAGCAACTGATAAGATCTACTACACTCACTCAAACCACCCAGGTGGC	>gi|146319552|ref|YP_001199264.1| 50S ribosomal protein L13 [Streptococcus suis 05ZYH33]	SSU05_1898
CUST_1897_PI403427771	7.40715	P	8.27403	P	0.548333	TATCTTGTCAACACCAACTGGCGAACAATACTGGAACTTGGTCATAACCTTTCCTTGCAA	>gi|146319567|ref|YP_001199279.1| transposase [Streptococcus suis 05ZYH33]	SSU05_1913
CUST_1899_PI403427771	3.9381	A	4.91292	P	0.508805	CGGCTATTCTTTCTGGCCAGAGCAATGGAGTTTGGCAGGTTATGAATATCTCTTTCAATT	>gi|146319569|ref|YP_001199281.1| ABC transporter membrane spanning permease - sugar transport [Streptococcus suis 05ZYH33]	SSU05_1915
CUST_1900_PI403427771	2.95912	A	4.28365	A	0.399277	TTGGTGGTAGTGACCAACCTGATTGTTCGTCGCTTTGATAAGGAATCAGCCTTATTCTAG	>gi|146319570|ref|YP_001199282.1| ABC transporter, permease protein [Streptococcus suis 05ZYH33]	SSU05_1916
CUST_1905_PI403427771	6.6737	P	7.87119	P	0.436034	ACTTGCAGATCAACACAAGCTGACCATTTCTACTCCAAAAAGCGATGCAAATTTCCAGTT	>gi|146319575|ref|YP_001199287.1| putative alpha-1,2-mannosidase [Streptococcus suis 05ZYH33]	SSU05_1921
CUST_1912_PI403427771	6.56077	P	5.95296	P	1.52394	GAAGCTAAAAAATTGGGAATTGCCCAAGTCTTAATCACCGCTGCAGATTGGAATATTGCC	>gi|146319582|ref|YP_001199294.1| hypothetical protein SSU05_1928 [Streptococcus suis 05ZYH33]	SSU05_1928
CUST_1913_PI403427771	8.75656	P	10.0558	P	0.406328	CAAATGGTTGTTGGCCATGTCCATGAAAGCGATGTCCCTTTGTTAGATTTTGTGAAACAT	>gi|146319583|ref|YP_001199295.1| hypothetical protein SSU05_1929 [Streptococcus suis 05ZYH33]	SSU05_1929
CUST_1914_PI403427771	9.79371	P	11.1382	P	0.393796	CTTATACAGGTTTAGGGGGAAGTAGTGTCCGTGACCTAAATAGTCGGCTACACTCTTGTG	>gi|146319584|ref|YP_001199296.1| outer surface protein [Streptococcus suis 05ZYH33]	SSU05_1930
CUST_1916_PI403427771	9.57986	P	10.4116	P	0.561838	CCTCGATGATACAACTAGGAAAAGTTTTTCGAGGATTCATGGTAGATGTGCAACCGACCA	>gi|146319586|ref|YP_001199298.1| glucokinase regulatory protein [Streptococcus suis 05ZYH33]	SSU05_1932
CUST_1918_PI403427771	10.9966	P	9.60276	P	2.62778	ACAATATGCTCGTCATGAAGGCGACACAGGTTCAGTTGAAGTTCAAGTAGCAGTACTTAC	>gi|146319588|ref|YP_001199300.1| 30S ribosomal protein S15 [Streptococcus suis 05ZYH33]	SSU05_1934
CUST_1919_PI403427771	7.59692	P	8.25414	P	0.634097	GTGAAAATACAGGGGTTATCGGTATGACTCGCATCGCATCAGTATCCGTTATCCGTAATG	>gi|146319589|ref|YP_001199301.1| xanthine/uracil permease [Streptococcus suis 05ZYH33]	SSU05_1935
CUST_1927_PI403427771	10.9529	P	10.3429	P	1.52625	TGGGCATTTATCTGGCATTCTTAGCCTTCTTTGTTATCAATGTCAATACCTTCCTGACCA	>gi|146319597|ref|YP_001199309.1| major facilitator superfamily permease [Streptococcus suis 05ZYH33]	SSU05_1943
CUST_1928_PI403427771	8.99809	P	7.68713	P	2.48107	TGTTATTGAACGATTGACAAAAGCTGCCCATTTGATTGACATGGATGACATCATCCGTGA	>gi|146319598|ref|YP_001199310.1| peptide deformylase [Streptococcus suis 05ZYH33]	SSU05_1944
CUST_1929_PI403427771	9.99087	P	7.00447	P	7.92496	TTTGTTATCAAGTTTGGTGTAGCAGGCGAGCAGATTGCTAAGGAAATGTGGGAAAAAGAA	>gi|146319599|ref|YP_001199311.1| putative translation factor (SUA5) [Streptococcus suis 05ZYH33]	SSU05_1945
CUST_1930_PI403427771	11.2897	P	8.39307	P	7.44692	TCATTCTCAATCAGCCTGAGTATCAAGGCGCTAGTATCCTCATATCTGGGGATAACTTCG	>gi|146319600|ref|YP_001199312.1| isopropylmalate isomerase small subunit [Streptococcus suis 05ZYH33]	SSU05_1946
CUST_1931_PI403427771	10.7886	P	8.78133	P	4.02021	TGATGTCATTTCCAAGGCTCAGATGGATGCCTTGGCTAAGAATATAGAAGATTTCGGCAT	>gi|146319601|ref|YP_001199313.1| 3-isopropylmalate dehydratase large subunit [Streptococcus suis 05ZYH33]	SSU05_1947
CUST_1932_PI403427771	11.3016	P	7.93726	P	10.2986	CAAGGTCTTCTTCAACTTCGTAAGGAATTAGGTCTCTTTGCCAATATCCGTCCGGTGAAA	>gi|146319602|ref|YP_001199314.1| 3-isopropylmalate dehydrogenase [Streptococcus suis 05ZYH33]	SSU05_1948
CUST_1933_PI403427771	10.2216	P	7.10592	P	8.66769	CAGCAATCGTGATGGCTTCCAATTTAAAGATTTGCGTTTGGATAGTCAGTCTGACGGAAG	>gi|146319603|ref|YP_001199315.1| 2-isopropylmalate synthase [Streptococcus suis 05ZYH33]	SSU05_1949
CUST_1934_PI403427771	9.6802	P	8.65938	P	2.02908	GAAAATAGAATGTTATCAAGTATAATCGCTGGAGCCATTATTGGCTTGATTGCGGGGGCT	>gi|146319604|ref|YP_001199316.1| hypothetical protein SSU05_1950 [Streptococcus suis 05ZYH33]	SSU05_1950
CUST_1935_PI403427771	13.4926	P	12.5357	P	1.94101	AAAAAGTTTTCCCAAATGCAACGTCTGACGAAGAAGCAGTAGACTTACTTTGGGACCAAA	>gi|146319605|ref|YP_001199317.1| leucyl aminopeptidase (aminopeptidase T) [Streptococcus suis 05ZYH33]	SSU05_1951
CUST_1936_PI403427771	11.4346	P	13.5266	P	0.234567	CTTACAAGAAAGCTTCCCACTTTACGCTGAAAACTTCCCAATCTGGTTTGAACAAGCTCA	>gi|146319606|ref|YP_001199318.1| hypothetical protein SSU05_1952 [Streptococcus suis 05ZYH33]	SSU05_1952
CUST_1937_PI403427771	10.1066	P	11.0678	P	0.513615	CAATCAGGCCTTGATGAAGAAAGCAAACCGCTTGGTTGAAAAACACCAGAATCTTGAAAA	>gi|146319607|ref|YP_001199319.1| hypothetical protein SSU05_1953 [Streptococcus suis 05ZYH33]	SSU05_1953
CUST_1938_PI403427771	9.38173	P	10.337	P	0.515749	GACAGAACTCCGTAAACGTGGTGGATTGTCAGGTACGCTTGTTGAAAAAATGGATGAAAT	>gi|146319608|ref|YP_001199320.1| DNA polymerase III PolC [Streptococcus suis 05ZYH33]	SSU05_1954
CUST_1944_PI403427771	14.0289	P	15.0941	P	0.477912	TCTATCTCCATTTCTACCCACATTGGCAGGAAACAAAAGATAGCGGAACAATCCTTGCTA	>gi|146319614|ref|YP_001199326.1| glycerol uptake facilitator and related permease (major Intrinsic protein family) [Streptococcus suis 05ZYH33]	SSU05_1960
CUST_1951_PI403427771	11.4053	P	12.1348	P	0.603109	TGCTATTGTTATCAAACCAAAATCTACCAACTTCGGCCTTGGCATCTCTATCTTCCAGGA	>gi|146319621|ref|YP_001199333.1| bifunctional glutamate--cysteine ligase/glutathione synthetase [Streptococcus suis 05ZYH33]	SSU05_1967
CUST_1952_PI403427771	13.313	P	12.3402	P	1.9627	CAGCTTCAAGTCCGAAGAAAAACGCCACATACTAGCACAAACTATCGCTGACTTTACAAA	>gi|146319622|ref|YP_001199334.1| DNA nuclease [Streptococcus suis 05ZYH33]	SSU05_1968
CUST_1959_PI403427771	12.0355	P	12.8176	P	0.581536	TTACGTGATGATAAGACAGTTGGGTTTGGGGCTCTTGATTTGTCTAAGAGTCAGGAACAC	>gi|146319629|ref|YP_001199341.1| ATPases with chaperone activity, ATP-binding subunit [Streptococcus suis 05ZYH33]	SSU05_1975
CUST_1963_PI403427771	13.5735	P	12.7033	P	1.82791	AATTGACTGATGAAGTGATTGCAGCAGCTGAAGAAGCTATCAAAGCAGAATTAGCAGCAG	>gi|146319633|ref|YP_001199345.1| elongation factor Ts [Streptococcus suis 05ZYH33]	SSU05_1979
CUST_1966_PI403427771	12.7862	P	13.9057	P	0.460262	CAAAACATGAGGAGCCACTAGGAATTTCTGACGAGAGAATAGAAGTGTCCGTACCTCACA	>gi|146319636|ref|YP_001199348.1| subtilisin-like serine protease [Streptococcus suis 05ZYH33]	SSU05_1982
CUST_1967_PI403427771	7.70268	P	6.2483	P	2.74039	TATGTTTTGGTTGAGATGGTTATGACCGATGAAGCTTGGTTTGTGGTTTGTAATACGCCC	>gi|146319637|ref|YP_001199349.1| transcription antitermination protein NusG [Streptococcus suis 05ZYH33]	SSU05_1983
CUST_1968_PI403427771	5.76156	P	5.10828	P	1.57273	TATCCGCTTTTTAAAAAATACTTCTTGGCCAACTCGTAAGCAAAGCTGGACGGATTTCGT	>gi|146319638|ref|YP_001199350.1| preprotein translocase subunit SecE [Streptococcus suis 05ZYH33]	SSU05_1984
CUST_1969_PI403427771	10.0196	P	11.4315	P	0.375825	GATACGGCCAATTATCATATCGCTGGGAAAACAGGAACAACCGAAACGAGTTTTGATGTC	>gi|146319639|ref|YP_001199351.1| penicillin-binding protein 2A [Streptococcus suis 05ZYH33]	SSU05_1985
CUST_1970_PI403427771	10.9187	P	11.9749	P	0.480871	TTTTGACCACCTCTTTGTCAACTACGGTTTCAAATCATCTGTCGGAACGCTGAAAGAATG	>gi|146319640|ref|YP_001199352.1| thioredoxin reductase [Streptococcus suis 05ZYH33]	SSU05_1986
CUST_1971_PI403427771	11.2768	P	12.3728	P	0.467799	CCCTTGGTAAAAATAGTCTAGTTTCCTGTCGTCTCCAAACAGGTCGTACACACCAAATCC	>gi|146319641|ref|YP_001199353.1| pseudouridylate synthase, 23S RNA-specific [Streptococcus suis 05ZYH33]	SSU05_1987
CUST_1973_PI403427771	11.3915	P	12.049	P	0.633976	TCTACACCCTTTATGAATGGATGGAAGGTCAGGATATGAATGACTTGGCTACCAGTCTGT	>gi|146319643|ref|YP_001199355.1| aminoglycoside phosphotransferase [Streptococcus suis 05ZYH33]	SSU05_1989
CUST_1976_PI403427771	12.97	P	13.8492	P	0.543644	TCGTTATGCCAAGTACCCGCTGGATGCCAGCAATTATTTTTTCAAAAAATGCTATGCTTC	>gi|146319646|ref|YP_001199358.1| thiamine pyrophosphokinase [Streptococcus suis 05ZYH33]	SSU05_1992
CUST_1978_PI403427771	13.2431	P	13.8806	P	0.642815	TTCTACAATGTCTTCGGTGGAAAAATTGCGGATACACCCGGTTTTTCATCCCTAGACTAT	>gi|146319648|ref|YP_001199360.1| ribosome-associated GTPase [Streptococcus suis 05ZYH33]	SSU05_1994
CUST_1982_PI403427771	7.09576	P	8.21018	P	0.461879	AAGGTCAGTCCTTACTATGCCCTCTTGACAGAAGTACTTCATAAGGACCGAGTAGGACAG	>gi|146319652|ref|YP_001199364.1| phosphoglycerol transferase/alkaline phosphatase superfamily protein [Streptococcus suis 05ZYH33]	SSU05_1998
CUST_1983_PI403427771	7.13893	P	8.0713	P	0.523996	GAGAATGTTCGTGCGGTAAATGAGGCTAAATCTCGTTATGATCGTTACCGTGACCAGATT	>gi|146319653|ref|YP_001199365.1| major facilitator superfamily permease [Streptococcus suis 05ZYH33]	SSU05_1999
CUST_1988_PI403427771	10.0805	P	9.3765	P	1.629	GGATAGTTTACAAGAAACCCTCGCTGTTGCTCGGAACACTTATCTGTCTCAAAAAGTCCT	>gi|146319658|ref|YP_001199370.1| antitoxin of toxin-antitoxin stability system [Streptococcus suis 05ZYH33]	SSU05_2004
CUST_1989_PI403427771	8.72292	P	8.03179	P	1.61455	TTTGAAACCATGTTGGAAATCTTTGAACAGCCGCAGCTGACGGAAAATTTTTACTGGTTT	>gi|146319659|ref|YP_001199371.1| NTP pyrophosphohydrolase including oxidative damage repair enzymes [Streptococcus suis 05ZYH33]	SSU05_2005
CUST_1993_PI403427771	11.0118	P	11.6067	P	0.662129	TAGAGTTTGATGGACTAGCCGTGGAAGTCTATCGCTGGTTTTACAATTTTGAACGTCCAG	>gi|146319663|ref|YP_001199375.1| hypothetical protein SSU05_2009 [Streptococcus suis 05ZYH33]	SSU05_2009
CUST_1996_PI403427771	9.40014	P	7.45877	P	3.8407	CAACTAAAAACGGCCGTCGCGTGTTAGATGCTCGTCGCCGTAAGGGACGTAAAGTTCTTA	>gi|146319666|ref|YP_001199378.1| hypothetical protein SSU05_2012 [Streptococcus suis 05ZYH33]	SSU05_2012
CUST_1997_PI403427771	12.6262	P	13.2606	P	0.644201	CCTCAATGAACCAGTAAAAAGCGTTTCAGAGGCTACGATTGACCTAGGAAAAGTTGTTGC	>gi|146319667|ref|YP_001199379.1| RNA-binding protein [Streptococcus suis 05ZYH33]	SSU05_2013
CUST_2000_PI403427771	4.97575	A	3.99232	A	1.97717	TCGATTGCAGACCAGTTGAAAAGTGCCAAAGAGGAAATTCAGAACGCAAAAAGCCTATAA	>gi|146319670|ref|YP_001199382.1| argininosuccinate lyase [Streptococcus suis 05ZYH33]	SSU05_2016
CUST_2002_PI403427771	6.37863	P	5.69237	P	1.6091	GGCTTGGTGGGTGTTGGCTCGGCTATTCATGGATTGCTTGATTTTAGTTTAGCTTATTAT	>gi|146319672|ref|YP_001199384.1| hypothetical protein SSU05_2018 [Streptococcus suis 05ZYH33]	SSU05_2018
CUST_2003_PI403427771	4.23236	A	5.60804	P	0.385371	GCTACTGCTATTTTTGTTGCTTTAGGTTCTAGTTTAGGCTTTTTCCTCGCCGGTTTTCCA	>gi|146319673|ref|YP_001199385.1| hypothetical protein SSU05_2019 [Streptococcus suis 05ZYH33]	SSU05_2019
CUST_2004_PI403427771	9.04329	P	8.41388	P	1.54693	CAACATGGTCCAGAAGAGGTAGAAAAAGAATTGACAATCTTGCTAGAGGGTGGAGCTCAA	>gi|146319674|ref|YP_001199386.1| small molecule binding protein [Streptococcus suis 05ZYH33]	SSU05_2020
CUST_2006_PI403427771	8.91332	P	8.31647	P	1.51241	GGGTGCAACAAGAAAATTTGAAAGATTTCCTGGAAACAGAGCTAGTCATTCCAAGGCAGA	>gi|146319677|ref|YP_001199388.1| NTP pyrophosphohydrolase including oxidative damage repair enzymes [Streptococcus suis 05ZYH33]	SSU05_2022
CUST_2011_PI403427771	12.3567	P	11.2717	P	2.12143	GCTGCCTTTGACCAGAAGAAAATGGACTGGATGAGCAATGAGTACATCAAAAATGCTGAT	>gi|146319681|ref|YP_001199393.1| glutamyl-tRNA synthetase [Streptococcus suis 05ZYH33]	SSU05_2027
CUST_2012_PI403427771	8.93125	P	4.46189	P	22.1519	TAGGTCAAGCCTTTACTCGACTGTTGGTTTCGGGTTTGGTCTTAATCTTGACTGTCAATC	>gi|146319682|ref|YP_001199394.1| lantibiotic efflux protein [Streptococcus suis 05ZYH33]	SSU05_2028
CUST_2013_PI403427771	9.40299	P	7.04642	P	5.12151	TTTTGGACCACTGTCTGGTTTGTATTAACCTTTGTGACAGGTTTTCACCGCTTGGTAAAG	>gi|146319683|ref|YP_001199395.1| hypothetical protein SSU05_2029 [Streptococcus suis 05ZYH33]	SSU05_2029
CUST_2014_PI403427771	8.57735	P	6.89018	P	3.22025	GGGGACATACTTTTCTTTGAAACGGATGGAACCAAGATTTTTGCTCATACAGGCGATGAT	>gi|146319684|ref|YP_001199396.1| response regulator [Streptococcus suis 05ZYH33]	SSU05_2030
CUST_2015_PI403427771	10.3185	P	10.9938	P	0.626189	TCAGGCGAATCTATGTTTATCACGCAAGCCATTTCCAATAGTGACGATGGAAAAATTGCA	>gi|146319685|ref|YP_001199397.1| hypothetical protein SSU05_2031 [Streptococcus suis 05ZYH33]	SSU05_2031
CUST_2016_PI403427771	11.0152	P	11.7928	P	0.583332	GAGGATATTGCTCTCTTGAAACAATCTCCGCTCATACCTGACGACGTTGAAATTTCTGGT	>gi|146319686|ref|YP_001199398.1| hypothetical protein SSU05_2032 [Streptococcus suis 05ZYH33]	SSU05_2032
CUST_2017_PI403427771	12.4312	P	13.5349	P	0.465326	AAGCCAGATTTCCTGATTATCGACTCTATCCAGACCATTATGAGTCCTGACATCTCCAGC	>gi|146319687|ref|YP_001199399.1| DNA repair protein RadA [Streptococcus suis 05ZYH33]	SSU05_2033
CUST_2018_PI403427771	11.0854	P	11.8202	P	0.600889	GGCTCCTTTAACTGAAAAGGGGCGGACTTTAGCTCAGGAAATTGCTAGTAATCCTATCTT	>gi|146319688|ref|YP_001199400.1| fructose-2,6-bisphosphatase [Streptococcus suis 05ZYH33]	SSU05_2034
CUST_2019_PI403427771	9.97529	P	10.7412	P	0.588071	AAAATCCGTGGATTCGAACTGGTCAGCCAGTTTACTGATGAAAACTTATTGCCAAAACGT	>gi|146319689|ref|YP_001199401.1| deoxyuridine 5'-triphosphate nucleotidohydrolase [Streptococcus suis 05ZYH33]	SSU05_2035
CUST_2020_PI403427771	12.2081	P	13.3066	P	0.467004	CCAACTTCTCAAACTAAATGGCTTCTACGCCGAACTTTACCACAACCAGTTTGTGTTTGA	>gi|146319690|ref|YP_001199402.1| ABC-type multidrug transport system, ATPase and permease component [Streptococcus suis 05ZYH33]	SSU05_2036
CUST_2021_PI403427771	13.3368	P	14.6933	P	0.39054	TATTCAGGAAATGTTTGATGAGCCTGAGGAAGTTCGTCCTCAAAACGCTCCGCTATTTAC	>gi|146319691|ref|YP_001199403.1| ABC-type multidrug transport system, ATPase and permease component [Streptococcus suis 05ZYH33]	SSU05_2037
CUST_2022_PI403427771	12.5829	P	13.6225	P	0.486473	GATAAGATTTTGGTTCTTGACGAAGGCCGTCTAATTGGACAAGGAACTCACGCTGAGTTG	>gi|146319692|ref|YP_001199404.1| putative ABC transporter ATP-binding protein [Streptococcus suis 05ZYH33]	SSU05_2038
CUST_2025_PI403427771	11.3577	P	10.4807	P	1.83649	GTTCGGTTTCATGAAAACTTCTATCGACTACGCCCTCCAACACCCTCAAGTAAAAGATGA	>gi|146319695|ref|YP_001199407.1| glucose-1-phosphate-uridylyltransferase [Streptococcus suis 05ZYH33]	SSU05_2041
CUST_2026_PI403427771	10.7793	P	9.30464	P	2.77927	TTTCGATTTGGGCAGACCACTACAGCCTATACAATTTTTGAATTTGGTGGCATGTATGGT	>gi|146319696|ref|YP_001199408.1| hypothetical protein SSU05_2042 [Streptococcus suis 05ZYH33]	SSU05_2042
CUST_2027_PI403427771	11.3757	P	9.63202	P	3.34877	GGAGACGGTATCGACCTTGGCAGACTTTCAAGTCTATGATTTCGAACCAGATGTTTTTGA	>gi|146319697|ref|YP_001199409.1| putative 5-formyltetrahydrofolate cyclo-ligase [Streptococcus suis 05ZYH33]	SSU05_2043
CUST_2028_PI403427771	12.4502	P	10.2142	P	4.71114	CTCAATCCTAGCGGTTATCTACCTGTGGAAAATAATCCTCAGTTGGCGGATGAACTCATG	>gi|146319698|ref|YP_001199410.1| hippurate hydrolase-like protein [Streptococcus suis 05ZYH33]	SSU05_2044
CUST_2030_PI403427771	7.93726	P	5.71231	P	4.67494	TCCTGCCAATTCTCCTTCAAAGGTCACTTTAACAGTTGTCTTCTTCACAGCATTACCGAT	>gi|146319701|ref|YP_001199412.1| hypothetical protein SSU05_2045 [Streptococcus suis 05ZYH33]	SSU05_2045
CUST_2029_PI403427771	13.8806	P	11.0981	P	6.88029	CATCATCAAGGAAATCGACGCTCAAACCCAACAAAAAACAGCCTTGGAAGAGGCTTTGCG	>gi|146319699|ref|YP_001199411.1| tetrahydrodipicolinate N-succinyltransferase [Streptococcus suis 05ZYH33]	SSU05_2046
CUST_2031_PI403427771	8.28239	P	5.78006	P	5.66601	ATCGGTAATGCTGTGAAGAAGACAACTGTTAAAGTGACCTTTGAAGGAGAATTGGCAGGA	>gi|146319700|ref|YP_001199413.1| 2,3,4,5-tetrahydropyridine-2-carboxylate N-succinyltransferase, putative [Streptococcus suis 05ZYH33]	SSU05_2047
CUST_2033_PI403427771	6.53693	P	5.77229	P	1.69894	AAGTGATACCAGCTAACGAAAGCTCAGCTAAGATTGATGGGATGGACAGCTTCCTTTATG	>gi|146319703|ref|YP_001199415.1| hypothetical protein SSU05_2049 [Streptococcus suis 05ZYH33]	SSU05_2049
CUST_2034_PI403427771	10.0521	P	8.80135	P	2.3797	GTAGATGGATTGGTGGATGCCAATGCAGTGTTGGAACAATATGAGGACCTGATTGATTTC	>gi|146319704|ref|YP_001199416.1| Serine/threonine protein phosphatase [Streptococcus suis 05ZYH33]	SSU05_2050
CUST_2035_PI403427771	13.6342	P	12.1183	P	2.85966	GAGTTCACACTTGGTTACACCTTCTACTTCTTCGAGTTGGCAATTGCGATCTCTGGTTAC	>gi|146319705|ref|YP_001199417.1| glucose-6-phosphate isomerase [Streptococcus suis 05ZYH33]	SSU05_2051
CUST_2036_PI403427771	8.22336	P	7.54726	P	1.59781	TCATAGACAAGGAAAGACAGTCCTAGTAGCGCTGAATTTTCTGATGAGAATGTTGCTGGC	>gi|146319706|ref|YP_001199418.1| hypothetical protein SSU05_2052 [Streptococcus suis 05ZYH33]	SSU05_2052
CUST_2044_PI403427771	4.86686	A	3.50316	A	2.57345	GTGGTGATAAGGGTGAAATCCAAATCGAACTCTATGGTGACTGGACTTATGAACAGGCTC	>gi|146319714|ref|YP_001199426.1| 3-keto-L-gulonate-6-phosphate decarboxylase [Streptococcus suis 05ZYH33]	SSU05_2060
CUST_2049_PI403427771	5.96929	P	7.49469	P	0.347383	AATCTGGACAAACTGAAATTGGCTGCTAGTCTTTTGATTACTGCTAAAGGTCAGCCAGTC	>gi|146319719|ref|YP_001199431.1| Type II secretory pathway, pullulanase PulA and related glycosidases [Streptococcus suis 05ZYH33]	SSU05_2065
CUST_2051_PI403427771	10.6958	P	12.36	P	0.315518	AAAGCAGCCTTGGACAAGGTGGGACTATCTGATAAATATGGTTTCTATCCAAGTCAGCTG	>gi|146319721|ref|YP_001199433.1| putative amino acid ABC transporter, ATP-binding protein [Streptococcus suis 05ZYH33]	SSU05_2067
CUST_2052_PI403427771	11.4411	P	13.3926	P	0.258539	GTCCAATACTTTGATTGGATTGGTCAAGGATACATCGCTGGCTGCCAATATTACCGTTTT	>gi|146319722|ref|YP_001199434.1| ABC-type amino acid transport system, permease component [Streptococcus suis 05ZYH33]	SSU05_2068
CUST_2053_PI403427771	11.6411	P	12.4128	P	0.585738	CTCAGGCAGTTGAATTGTTAAATACAGGACGTGTGGATGCTACCATCAATGACAACTTGG	>gi|146319723|ref|YP_001199435.1| amino acid ABC transporter periplasmic protein [Streptococcus suis 05ZYH33]	SSU05_2069
CUST_2054_PI403427771	3.20737	A	4.76547	P	0.339598	TTTGGCTACCAATATGGTGTCAGAGGTTGCTTTGGAATATACGGCTAATACCTATCCAGC	>gi|146319724|ref|YP_001199436.1| surface antigen [Streptococcus suis 05ZYH33]	SSU05_2070
CUST_2055_PI403427771	9.26114	P	8.53167	P	1.65803	CGCCAATTATGGACGGAGTCTATATGGTTGCACTAAATGAAAATGCGGCTGCTTATACTG	>gi|146319725|ref|YP_001199437.1| phosphotransferase system cellobiose-specific component IIC [Streptococcus suis 05ZYH33]	SSU05_2071
CUST_2067_PI403427771	13.4628	P	14.3582	P	0.537582	ACAGCAACCATGCTCGTTTGTCTGGCTTACGAACAAGGATTTTAGAAATGGTTATTTTGA	>gi|146319737|ref|YP_001199449.1| zinc ABC transporter, permease protein [Streptococcus suis 05ZYH33]	SSU05_2083
CUST_2078_PI403427771	13.4334	P	14.2412	P	0.571249	ACTGTATGAACCTCAAGAGTCAAGAAAACTACGATGTTCGCTTGATTGATGTGGACTGGG	>gi|146319748|ref|YP_001199460.1| GTP pyrophosphokinase [Streptococcus suis 05ZYH33]	SSU05_2094
CUST_2079_PI403427771	11.9268	P	10.8726	P	2.0765	GCCACAAAACCTAGTCAACACAGATTTCCGCACTTACAATTTTGACGTTATTGACGGAGT	>gi|146319749|ref|YP_001199461.1| 2',3'-cyclic nucleotide 2'-phosphodiesterase/3'-nucleotidase bifunctional periplasmic precursor protein [Streptococcus suis 05ZYH33]	SSU05_2095
CUST_2083_PI403427771	7.03513	P	8.19752	P	0.446775	TAAGGTCAGGAGACCTAGCGAAGAAAAGGGTAGCAAGCCATTTTTAAAGGTATCAACCAG	>gi|146319753|ref|YP_001199465.1| hypothetical protein SSU05_2099 [Streptococcus suis 05ZYH33]	SSU05_2099
CUST_2084_PI403427771	7.08482	P	8.6368	P	0.341043	CACTGTAGGAGCACATACATGGGGTACAATAGATGCATTGACAGCAGATAACTTCCAACA	>gi|146319754|ref|YP_001199466.1| hypothetical protein SSU05_2100 [Streptococcus suis 05ZYH33]	SSU05_2100
CUST_2085_PI403427771	5.91833	P	7.23415	P	0.401698	CGTGGAAGTTGCGGGAGTAAAATTTGACGTATGGAAAAAGACAGATGTAGTAGCTCCAGA	>gi|146319755|ref|YP_001199467.1| hypothetical protein SSU05_2101 [Streptococcus suis 05ZYH33]	SSU05_2101
CUST_2087_PI403427771	4.07625	A	5.23944	P	0.446521	TGCTACATTTCCATTTGGAAACAACTCTAAACCTGGATGAAGAAAATCATAAAATTTTCT	>gi|146319757|ref|YP_001199469.1| hypothetical protein SSU05_2102 [Streptococcus suis 05ZYH33]	SSU05_2102
CUST_2086_PI403427771	6.61081	P	7.65429	P	0.485156	ACAACGACTACAACAGGGGATGAAGTCCTCTTTGACAATTTAGCAGTAGGGAAAACCTAT	>gi|146319756|ref|YP_001199468.1| cell wall anchor domain-containing protein [Streptococcus suis 05ZYH33]	SSU05_2103
CUST_2088_PI403427771	5.352	A	7.4259	P	0.237517	GCATGGTCCACTGTGTCTGCAAATGGTAAGGTGATAGCAAAAGTTTATCACGAAAAAGAT	>gi|146319758|ref|YP_001199470.1| hypothetical protein SSU05_2104 [Streptococcus suis 05ZYH33]	SSU05_2104
CUST_2093_PI403427771	5.17786	A	4.02211	P	2.22801	ACCGGGGTTGGCGATTGAAAAGAAAAGGAAAACAAACATGAACTCATGGCAAGAATTAAC	>gi|146319763|ref|YP_001199475.1| ribosomal protein L11 methylase [Streptococcus suis 05ZYH33]	SSU05_2109
CUST_2098_PI403427771	7.48815	P	8.94455	P	0.364403	TCGAGGCTCATCGAATCAACGCATCATCGATGTACAGAAATCATTACAGGAAAAACGAGT	>gi|146319768|ref|YP_001199480.1| organic radical activating protein [Streptococcus suis 05ZYH33]	SSU05_2114
CUST_2099_PI403427771	7.49469	P	8.83848	P	0.393984	ATTTGAAAAAGCAGGCTCAGCTATGGACGGAGGCTTTATCTCTAAAGATGTCGACTTTGA	>gi|146319769|ref|YP_001199481.1| acetyltransferase [Streptococcus suis 05ZYH33]	SSU05_2115
CUST_2100_PI403427771	7.69293	P	8.99809	P	0.404676	GTACTCTTAGTTCGTATCAAGGGCAGAGACTTGCTCTCCAGTATACAGACAGGTCTCCAC	>gi|146319770|ref|YP_001199482.1| 5'-nucleotidase/2',3'-cyclic phosphodiesterase and related esterases [Streptococcus suis 05ZYH33]	SSU05_2116
CUST_2107_PI403427771	12.8176	P	14.8472	P	0.244926	ACTACCATGAGTTGACAGACCTTAGCCAGACCTTGGAACACTTAGAGAATGTCCATGTAT	>gi|146319777|ref|YP_001199489.1| mismatch repair ATPase [Streptococcus suis 05ZYH33]	SSU05_2123
CUST_2108_PI403427771	9.46497	P	10.3719	P	0.533327	ATTATTTTATGAAGATGCGGTAGAAGCGGCACAGATTTTGGAATTGTCCTTGACCAGTCG	>gi|146319778|ref|YP_001199490.1| mismatch repair ATPase [Streptococcus suis 05ZYH33]	SSU05_2124
CUST_2109_PI403427771	10.0486	P	10.7386	P	0.619867	CCAGAGACTATTTTGGGAACGCTGGCGGGAGCTAATACACTTTTAGTTATTTGTCGAGAT	>gi|146319779|ref|YP_001199491.1| arginine repressor [Streptococcus suis 05ZYH33]	SSU05_2125
CUST_2110_PI403427771	13.8611	P	14.7412	P	0.543327	GAAAATGACTACAAACTGGCTGACACAGAAAGCTGGGAAATCATCAAGCACATCCAAAAC	>gi|146319780|ref|YP_001199492.1| arginyl-tRNA synthetase [Streptococcus suis 05ZYH33]	SSU05_2126
CUST_2111_PI403427771	6.06131	P	6.65372	P	0.66323	AGTCCTGAAATCACCTTCTACGGAGCTGGCTCAGTCGTTCGCTATGATAAAGTTATTACT	>gi|146319781|ref|YP_001199493.1| surface antigen [Streptococcus suis 05ZYH33]	SSU05_2127
CUST_2115_PI403427771	11.417	P	12.3441	P	0.525902	GTGACAGACAAGGTCATCCAATTACGTGATACGACAGGTTTTCCTGGTATGAAAGTCCTG	>gi|146319785|ref|YP_001199497.1| 4-alpha-glucanotransferase [Streptococcus suis 05ZYH33]	SSU05_2131
CUST_2118_PI403427771	10.7308	P	11.7422	P	0.496037	CAGGCTTGGCTTGGTTTCCCTTATATCTATGTTTTGACCCTGGGTATTTTGCAATCCATT	>gi|146319788|ref|YP_001199500.1| ABC-type sugar transport system, permease component [Streptococcus suis 05ZYH33]	SSU05_2134
CUST_2119_PI403427771	10.9435	P	12.0355	P	0.469086	GTCCGCCTTCAAGTCTGGTAACGTGGTTGCCTTCAAATTGGATAGCAATATCAACTTTAC	>gi|146319789|ref|YP_001199501.1| ABC-type maltose transport system, permease component [Streptococcus suis 05ZYH33]	SSU05_2135
CUST_2120_PI403427771	11.0091	P	12.8899	P	0.271541	TTTGCTAGTAAGGAGACCTTGACTGCAACCATCTCTAAAAAATGGTATCAAGCCAACCGA	>gi|146319790|ref|YP_001199502.1| integral membrane protein [Streptococcus suis 05ZYH33]	SSU05_2136
CUST_2121_PI403427771	11.2193	P	13.1699	P	0.258694	TATCTCAAGACCGTTATACAGGTTACAAGAACGCCCTTAAATCGCACAATATTCCCCTGG	>gi|146319791|ref|YP_001199503.1| transcriptional regulator [Streptococcus suis 05ZYH33]	SSU05_2137
CUST_2122_PI403427771	12.085	P	14.4177	P	0.19851	GCAATTGCACGAAAAGGTACAACATCTCCTGACTGGTAGCCGATTAAGCCATTTCTTAAC	>gi|146319792|ref|YP_001199504.1| Type II secretory pathway, pullulanase PulA and related glycosidases [Streptococcus suis 05ZYH33]	SSU05_2138
CUST_2129_PI403427771	4.13633	A	5.00582	P	0.547341	ACTTGAACCTGCTGTTCCTTTATAATATGCCATTTAGGGCAATGGCAAAGATGACAGGAG	>gi|146319799|ref|YP_001199511.1| glucocerebrosidase [Streptococcus suis 05ZYH33]	SSU05_2145
CUST_2137_PI403427771	8.78133	P	9.52643	P	0.59663	GGTGCTATCCTTGTCAACTCAAAAGGTGAGCGTTTTGTTAACGAATTGGAAACTCGTGAT	>gi|146319807|ref|YP_001199519.1| succinate dehydrogenase/fumarate reductase, flavoprotein subunit [Streptococcus suis 05ZYH33]	SSU05_2153
CUST_2138_PI403427771	7.8538	P	8.49227	P	0.642396	TGCTAGTGTTGCTCTCTTGGAGAAAATGCCTGTTATCGGTGGTAATACGGCTAAATCATC	>gi|146319808|ref|YP_001199520.1| succinate dehydrogenase/fumarate reductase, flavoprotein subunit [Streptococcus suis 05ZYH33]	SSU05_2154
CUST_2139_PI403427771	5.90958	P	5.07802	P	1.7796	CCTTCTTTCTATCTCAATCAGCGGCTACGCCAAATGAATCAGACTATGTGAAGGCTGTAA	>gi|146319809|ref|YP_001199521.1| Thiol-disulfide isomerase and thioredoxin [Streptococcus suis 05ZYH33]	SSU05_2155
CUST_2140_PI403427771	11.5056	P	9.87788	P	3.09017	CCCTTCATACCGTGTTGAAGTTGGTCAAGTGATCTCAGTTCGTGAGAAGTCAATCAAAGT	>gi|146319810|ref|YP_001199522.1| 30S ribosomal protein S4 [Streptococcus suis 05ZYH33]	SSU05_2156
CUST_2141_PI403427771	10.7661	P	10.0521	P	1.64029	AAACAAGATATTAAGGACCATGAGGGACAGATTGTCGAGTTGACCCTTGAAAATGGTCGT	>gi|146319811|ref|YP_001199523.1| hypothetical protein SSU05_2157 [Streptococcus suis 05ZYH33]	SSU05_2157
CUST_2147_PI403427771	10.7442	P	11.4753	P	0.602426	AATGAAGCGTTTGGAGTCTATCAAACTCAAGCCAATCAAGGAAACCAACGAAAAAGTCGT	>gi|146319817|ref|YP_001199529.1| tRNA uridine 5-carboxymethylaminomethyl modification enzyme GidA [Streptococcus suis 05ZYH33]	SSU05_2163
CUST_2148_PI403427771	9.32514	P	10.3564	P	0.489294	GAAGGGAAGTTGAAACAACCGTGTGAATGGATTGCACTTGACAACCTTGTCAACTTAGAT	>gi|146319818|ref|YP_001199530.1| NTP pyrophosphohydrolase including oxidative damage repair enzymes [Streptococcus suis 05ZYH33]	SSU05_2164
CUST_2149_PI403427771	4.70335	A	6.11473	P	0.375953	TTCTGGTCCTAAAATCCATTTATCCTTCTCTTTTCTAAAATTTCGTCCAGATATGGAACT	>gi|146319819|ref|YP_001199531.1| hypothetical protein SSU05_2165 [Streptococcus suis 05ZYH33]	SSU05_2165
CUST_2157_PI403427771	6.01397	P	7.03513	P	0.492718	ACTTCTACCGCAACAGTAACGACTAGCACCTATTCTTCAAATTTGAGTGCTGAAGATGCA	>gi|146319827|ref|YP_001199539.1| LysM repeat-containing protein [Streptococcus suis 05ZYH33]	SSU05_2173
CUST_2158_PI403427771	9.70213	P	10.9466	P	0.422052	ATTGAGTCGGGGCTTGCACCTTTGAAGAAATTTAAAGTTCCTGTGCATGAAATTGGTTTG	>gi|146319828|ref|YP_001199540.1| ABC-type cobalt transport system, permease component CbiQ and related transporters [Streptococcus suis 05ZYH33]	SSU05_2174
CUST_2159_PI403427771	10.8123	P	12.0772	P	0.416127	GGATTGGATCCTGCGGGTCGTCAGGAATTGATGGATATTTTCAAAAAGCTTCATGAATCA	>gi|146319829|ref|YP_001199541.1| cobalt transporter ATP-binding subunit [Streptococcus suis 05ZYH33]	SSU05_2175
CUST_2160_PI403427771	9.33213	P	10.3898	P	0.480413	GCCTTGCGTCCAAAAATTATTATTTTGGATGAGGCTACGTCTATGTTGGATCCAGAAGGT	>gi|146319830|ref|YP_001199542.1| cobalt transporter ATP-binding subunit [Streptococcus suis 05ZYH33]	SSU05_2176
CUST_2161_PI403427771	9.62303	P	10.4954	P	0.546237	TATTATTTGTCGTGAATTGGCAGTGACAGGTCTTCGTCTACTCTTGGTGGAAAATGGAGG	>gi|146319831|ref|YP_001199543.1| CDP-diacylglycerol--glycerol-3-phosphate 3-phosphatidyltransferase [Streptococcus suis 05ZYH33]	SSU05_2177
CUST_2162_PI403427771	9.73693	P	10.3532	P	0.652336	GCAGGCGCAGTCAAATTCAACGAGTTCAAGTAGTTCCGCTACAGAAAATGTGACTATTTC	>gi|146319832|ref|YP_001199544.1| hypothetical protein SSU05_2178 [Streptococcus suis 05ZYH33]	SSU05_2178
CUST_2163_PI403427771	9.12759	P	9.88718	P	0.590664	TCAAGTAGCTCAGATGGATAATCCAGCTCAGTCGTTTGAATTGGCAGGTATCCAAAAGTT	>gi|146319833|ref|YP_001199545.1| Zn-dependent peptidase [Streptococcus suis 05ZYH33]	SSU05_2179
CUST_2166_PI403427771	7.58086	P	8.48391	P	0.534752	ATCTGGCAATCGGGAAGAATTGACAATCGAATACCAGACCTCAATCGAATTGACAGATGA	>gi|146319836|ref|YP_001199548.1| recombination protein F [Streptococcus suis 05ZYH33]	SSU05_2182
CUST_2169_PI403427771	3.43777	A	4.36257	P	0.526752	ACCGCAAAAAATTAGAAAGTCAAGCTGACAAAGCCTTGACGATACTGTCTAAATTAGGGA	>gi|146319839|ref|YP_001199551.1| hypothetical protein SSU05_2185 [Streptococcus suis 05ZYH33]	SSU05_2185
CUST_2173_PI403427771	9.1036	P	9.69216	P	0.665006	AAATACAGTTGAACTGAGCAATCGAATGACTGTCAACAAAGTGGACAATGAGGATGCTGC	>gi|146319843|ref|YP_001199555.1| hypothetical protein SSU05_2188 [Streptococcus suis 05ZYH33]	SSU05_2188
CUST_2178_PI403427771	7.59126	P	8.31169	P	0.606915	CAAGAAGAAAAACGGGAGCGGAGAAATTCGGATTAGCTTTAATGACCTCGATGAATTCGA	>gi|146319848|ref|YP_001199560.1| transcriptional regulator [Streptococcus suis 05ZYH33]	SSU05_2194
* Fold change= ∆codY/WT; If Foldchange>1, indicating codY mutation upregulated the gene expression; If Foldchange<1, indicating codY mutation downregulated the gene expression;
